# Supplementary material for: Neutralizing antibody correlate of protection against severe-critical COVID-19 in the ENSEMBLE single-dose Ad26.COV2.S vaccine efficacy trial
Source: Nat Commun. 2024 Nov 12;15:9785. doi: 10.1038/s41467-024-53727-y (PMC11557889; doi:10.1038/s41467-024-53727-y)
Supplement: Supplementary file 4 — Supplementary Software 1 [file 41467_2024_53727_MOESM4_ESM.zip]

Archive with 1 entries (1 files):
- fig_sevcrit_lineage_caldates.R
