# Supplementary material for: Neutralizing antibody correlate of protection against severe-critical COVID-19 in the ENSEMBLE single-dose Ad26.COV2.S vaccine efficacy trial
Source: Nat Commun. 2024 Nov 12;15:9785. doi: 10.1038/s41467-024-53727-y (PMC11557889; doi:10.1038/s41467-024-53727-y)
Supplement: Supplementary file 4 — Supplementary Software 1 [file 41467_2024_53727_MOESM4_ESM.zip › fig_sevcrit_lineage_caldates.R]

# ---------------------------------------------------------------------------- #
# ---------------------------------------------------------------------------- #
#
# source ("fig_sevcrit_lineage_caldates.R")
#
# Data files required:
#   -- cpn3003_sieve_cases_firstseq_v10a.csv
#   -- ADslcor.csv
#   -- cpn3003_correlates.csv
#
# ---------------------------------------------------------------------------- #
# ---------------------------------------------------------------------------- #


# ---------------------------------------------------------------------------- #
# STEP 0:  set things up
# ---------------------------------------------------------------------------- #


# set up working environment
rm (list=ls ())
set.seed (1234)

# CONFIG:  configure this variable to include the path on your computer that
#          contains all of the analysis data files
path.data <- ""

# load our sequence marks data
setwd (path.data)
data <- read.csv ("cpn3003_sieve_cases_firstseq_v10a.csv", header=T)
data.sev <- data[data$SEV == "Severe/critically ill", c (1:100, 132:134, 145)]
data.sev$ADT <- as.Date (data.sev$ADT)

# load our visit dates
data.dates <- read.csv ("ADslcor.csv", header=T)
data.dates$SVD29DT <- as.Date (data.dates$SVD29DT)

# load our analysis data
data.yf <- read.csv ("cpn3003_correlates.csv", header=T)
data.more.dates <- read.csv ("ADtte_subset.csv", header=T)
data.more.dates$ADT <- as.Date (data.more.dates$ADT)

# make our combined dataset
data.analysis <- merge (data.yf, data.dates, by.x="ptid", by.y="USUBJID")
data.analysis <- merge (data.analysis, data.more.dates, by.x="ptid", by.y="USUBJID", all.x=T)
vars.keeper <- c ("ptid", "missing.marker", "treatment", "SVD29DT", "ADT", "TRT01PN", "COUNTRY")
data.analysis <- data.analysis[, vars.keeper]

# add the variant label
data.analysis <- merge (data.analysis, data.sev[, c ("USUBJID", "seq1.who.label")], by.x="ptid", by.y="USUBJID", all.x=T)

# create a geographic region variable
data.analysis$geo.region <- data.analysis$COUNTRY
data.analysis$geo.region[data.analysis$geo.region == "USA"] <- "USA"
data.analysis$geo.region[data.analysis$geo.region == "ZAF"] <- "RSA"
data.analysis$geo.region[data.analysis$geo.region %in% c ("ARG", "BRA", "CHL", "COL", "MEX", "PER")] <- "LatAm"

# do some additional tweaking to the analysis dataset
data.analysis$delta <- as.numeric (data.analysis$ADT - data.analysis$SVD29DT)
data.analysis[is.na (data.analysis$seq1.who.label), "seq1.who.label"] <- "Missing"

# create and merge in our plot parameters
plot.info <- data.frame (lineage=sort (unique (data.analysis$seq1.who.label)),
                         pch=c (0:6, 13, 8, 14),
                         col=c (rainbow (n=9)[1:7], "#000000", rainbow (n=9)[8:9]))
plot.info <- plot.info[c (2, 4, 3, 1, 5:6, 10, 9, 7, 8), ]
data.analysis <- merge (data.analysis, plot.info, by.x="seq1.who.label", by.y="lineage")

# tidy up our lineage labels
data.analysis[data.analysis$seq1.who.label == "Ancestral.Lineage", "seq1.who.label"] <- "Reference"
data.analysis[data.analysis$seq1.who.label == "Missing", "seq1.who.label"] <- "[Missing]"
plot.info[plot.info$lineage == "Ancestral.Lineage", "lineage"] <- "Reference"
plot.info[plot.info$lineage == "Missing", "lineage"] <- "[Missing]"


# ---------------------------------------------------------------------------- #
# STEP 1:  first figure, by delta-t (Sup Fig 3)
# ---------------------------------------------------------------------------- #


# we need a function to generate y-axis values, so the the plot characters are 
# properly stacked
stack <- function (data.plot, interval=2) {
  y.stacked <- rep (NA, nrow (data.plot))
  x.rescaled <- floor (data.plot$delta / 2)
  for (x.tmp in sort (x.rescaled)) {
    y.stacked[x.rescaled == x.tmp] <- order (match (data.plot[x.rescaled == x.tmp, "seq1.who.label"], plot.info[, 1]))
  }
  return (y.stacked)
}

# generate our stacked y values for our different subsets
y.latam.pbo <- stack (data.analysis[data.analysis$treatment == "pbo" & data.analysis$geo.region == "LatAm", ])
y.latam.vx <- stack (data.analysis[data.analysis$treatment == "vx" & data.analysis$geo.region == "LatAm", ])
y.usa.pbo <- stack (data.analysis[data.analysis$treatment == "pbo" & data.analysis$geo.region == "USA", ])
y.usa.vx <- stack (data.analysis[data.analysis$treatment == "vx" & data.analysis$geo.region == "USA", ])
y.rsa.pbo <- stack (data.analysis[data.analysis$treatment == "pbo" & data.analysis$geo.region == "RSA", ])
y.rsa.vx <- stack (data.analysis[data.analysis$treatment == "vx" & data.analysis$geo.region == "RSA", ])

# set up plot of deltas by region/treatment and variant
pdf (file="~/Desktop/cpn3003_sevcrit_lineage_time_d3.pdf", height=7, width=10)
par (mfrow=c (5.75, 1), cex=1, xpd=T)
layout (matrix (c (1, 2, 3, 4, 5, 6, 7, 7, 8, 8, 9, 9), ncol=2), 
        heights=c (1.1, 1, 0.9, 1, 0.9, 1), widths=c (8, 2.5))

# make plot:  LatAm
par (mar=c (1,1,3,0))
filter.cohort <- data.analysis$treatment == "pbo" & data.analysis$geo.region == "LatAm"
plot (floor (data.analysis[filter.cohort, "delta"] / 2), y.latam.pbo, 
      xlim=c (floor (7 / 2), floor (200 / 2)), 
      xaxt="n", xlab="Days Post-D29 Visit Date", 
      ylab="Placebo", ylim=c (0.5, max (y.latam.pbo) + 0.5), yaxt="n",
      bty="n", 
      col=data.analysis[filter.cohort, "col"], 
      pch=data.analysis[filter.cohort, "pch"])
title ("A. Latin America", adj=0.04)
axis (side=1, at=floor (c (7, seq (20, 200, 20)) / 2), labels=c (7, seq (20, 200, 20)))
mtext ("Placebo", side=2, line=-1, cex=0.8)
par (mar=c (4,1,1,0))
filter.cohort <- data.analysis$treatment == "vx" & data.analysis$geo.region == "LatAm"
plot (floor (data.analysis[filter.cohort, "delta"] / 2), y.latam.vx, 
      xlim=c (floor (7 / 2), floor (200 / 2)), 
      xaxt="n", xlab="Days Post-D29 Visit Date", 
      ylab="Vaccine", ylim=c (0.5, 3 + 0.5), yaxt="n",
      bty="n", 
      col=data.analysis[filter.cohort, "col"], 
      pch=data.analysis[filter.cohort, "pch"])
axis (side=1, at=floor (c (7, seq (20, 200, 20)) / 2), labels=c (7, seq (20, 200, 20)))
mtext ("Vaccine", side=2, line=-1, cex=0.8)

# make plot:  USA
par (mar=c (1,1,3,0))
filter.cohort <- data.analysis$treatment == "pbo" & data.analysis$geo.region == "USA"
plot (floor (data.analysis[filter.cohort, "delta"] / 2), y.usa.pbo, 
      xlim=c (floor (7 / 2), floor (200 / 2)), 
      xaxt="n", xlab="Days Post-D29 Visit Date", 
      ylab="Placebo", ylim=c (0.5, 3 + 0.5), yaxt="n",
      bty="n",
      col=data.analysis[filter.cohort, "col"], 
      pch=data.analysis[filter.cohort, "pch"])
title ("B. USA", adj=0.04)
axis (side=1, at=floor (c (7, seq (20, 200, 20)) / 2), labels=c (7, seq (20, 200, 20)))
mtext ("Placebo", side=2, line=-1, cex=0.8)
par (mar=c (4,1,1,0))
filter.cohort <- data.analysis$treatment == "vx" & data.analysis$geo.region == "USA"
plot (floor (data.analysis[filter.cohort, "delta"] / 2), y.usa.vx, 
      xlim=c (floor (7 / 2), floor (200 / 2)), 
      xaxt="n", xlab="Days Post-D29 Visit Date", 
      ylab="Vaccine", ylim=c (0.5, 3 + 0.5), yaxt="n",
      bty="n", 
      col=data.analysis[filter.cohort, "col"], 
      pch=data.analysis[filter.cohort, "pch"])
axis (side=1, at=floor (c (7, seq (20, 200, 20)) / 2), labels=c (7, seq (20, 200, 20)))
mtext ("Vaccine", side=2, line=-1, cex=0.8)

# make plot:  RSA
par (mar=c (1,1,3,0))
filter.cohort <- data.analysis$treatment == "pbo" & data.analysis$geo.region == "RSA"
plot (floor (data.analysis[filter.cohort, "delta"] / 2), y.rsa.pbo, 
      xlim=c (floor (7 / 2), floor (200 / 2)), 
      xaxt="n", xlab="Days Post-D29 Visit Date", 
      ylab="Placebo", ylim=c (0.5, 3 + 0.5), yaxt="n",
      bty="n",
      col=data.analysis[filter.cohort, "col"], 
      pch=data.analysis[filter.cohort, "pch"])
title ("C. South Africa", adj=0.04)
axis (side=1, at=floor (c (7, seq (20, 200, 20)) / 2), labels=c (7, seq (20, 200, 20)))
mtext ("Placebo", side=2, line=-1, cex=0.8)
par (mar=c (4,1,1,0))
filter.cohort <- data.analysis$treatment == "vx" & data.analysis$geo.region == "RSA"
plot (floor (data.analysis[filter.cohort, "delta"] / 2), y.rsa.vx, 
      xlim=c (floor (7 / 2), floor (200 / 2)), 
      xaxt="n", xlab="Days Post-D29 Visit Date", 
      ylab="Vaccine", ylim=c (0.5, 3 + 0.5), yaxt="n",
      bty="n", 
      col=data.analysis[filter.cohort, "col"], 
      pch=data.analysis[filter.cohort, "pch"])
axis (side=1, at=floor (c (7, seq (20, 200, 20)) / 2), labels=c (7, seq (20, 200, 20)))
mtext ("Vaccine", side=2, line=-1, cex=0.8)

# capture some data for inclusion in our legend
lineage.proportions <- function (x) {
  x.table <- t (table (x))
  x.table <- data.frame (lineage=row.names (x.table), pbo=x.table[, 1], vx=x.table[, 2])
  x.table[, 2] <- paste0 (x.table[, 2], " (", round (x.table[, 2] / sum (x.table[, 2]) * 100, 1), "%)")
  x.table[, 3] <- paste0 (x.table[, 3], " (", round (x.table[, 3] / sum (x.table[, 3]) * 100, 1), "%)")
  x.table <- merge (x.table, plot.info, by=1)
  x.table <- x.table[order (match (x.table[, 1], plot.info[, 1])), ]
  return (x.table)
}

# add legend with prevalence numbers:  LatAm
data.cohort <- data.analysis[data.analysis$geo.region == "LatAm", c (1, 4, 11:12)]
legend.table <- lineage.proportions (data.analysis[data.analysis$geo.region == "LatAm", c ("treatment", "seq1.who.label")])
par (mar=c (0, 0, 0, 0))
plot (rep (1, nrow (legend.table)), 10:(11 - nrow (legend.table)), pch=legend.table$pch, col=legend.table$col,
      xlim=c (0, 10), ylim=c (1, 14), bty="n", xaxt="n", yaxt="n", xlab="", ylab="")
text (x=rep (1.2, nrow (legend.table)), y=10:(11 - nrow (legend.table)), labels=legend.table$lineage, pos=4, cex=0.8)
text (x=3.5, y=11, labels=substitute (paste (bold ("Placebo"))), pos=4, cex=0.8)
text (x=rep (3.5, nrow (legend.table)), y=10:(11 - nrow (legend.table)), labels=legend.table$pbo, pos=4, cex=0.8)
text (x=6, y=11, labels=substitute (paste (bold ("Vaccine"))), pos=4, cex=0.8)
text (x=rep (6, nrow (legend.table)), y=10:(11 - nrow (legend.table)), labels=legend.table$vx, pos=4, cex=0.8)

# add legend with prevalence numbers:  LatAm
data.cohort <- data.analysis[data.analysis$geo.region == "USA", c (1, 4, 11:12)]
legend.table <- lineage.proportions (data.analysis[data.analysis$geo.region == "USA", c ("treatment", "seq1.who.label")])
par (mar=c (0, 0, 0, 0))
plot (rep (1, nrow (legend.table)), 10:(11 - nrow (legend.table)), pch=legend.table$pch, col=legend.table$col,
      xlim=c (0, 10), ylim=c (1, 14), bty="n", xaxt="n", yaxt="n", xlab="", ylab="")
text (x=rep (1.2, nrow (legend.table)), y=10:(11 - nrow (legend.table)), labels=legend.table$lineage, pos=4, cex=0.8)
text (x=3.5, y=11, labels=substitute (paste (bold ("Placebo"))), pos=4, cex=0.8)
text (x=rep (3.5, nrow (legend.table)), y=10:(11 - nrow (legend.table)), labels=legend.table$pbo, pos=4, cex=0.8)
text (x=6, y=11, labels=substitute (paste (bold ("Vaccine"))), pos=4, cex=0.8)
text (x=rep (6, nrow (legend.table)), y=10:(11 - nrow (legend.table)), labels=legend.table$vx, pos=4, cex=0.8)

# add legend with prevalence numbers:  RSA
data.cohort <- data.analysis[data.analysis$geo.region == "RSA", c (1, 4, 11:12)]
legend.table <- lineage.proportions (data.analysis[data.analysis$geo.region == "RSA", c ("treatment", "seq1.who.label")])
par (mar=c (0, 0, 0, 0))
plot (rep (1, nrow (legend.table)), 10:(11 - nrow (legend.table)), pch=legend.table$pch, col=legend.table$col,
      xlim=c (0, 10), ylim=c (1, 14), bty="n", xaxt="n", yaxt="n", xlab="", ylab="")
text (x=rep (1.2, nrow (legend.table)), y=10:(11 - nrow (legend.table)), labels=legend.table$lineage, pos=4, cex=0.8)
text (x=3.5, y=11, labels=substitute (paste (bold ("Placebo"))), pos=4, cex=0.8)
text (x=rep (3.5, nrow (legend.table)), y=10:(11 - nrow (legend.table)), labels=legend.table$pbo, pos=4, cex=0.8)
text (x=6, y=11, labels=substitute (paste (bold ("Vaccine"))), pos=4, cex=0.8)
text (x=rep (6, nrow (legend.table)), y=10:(11 - nrow (legend.table)), labels=legend.table$vx, pos=4, cex=0.8)

# put a bow on it
dev.off ()


# ---------------------------------------------------------------------------- #
# STEP 2:  second figure, by calendar time (Fig 1)
# ---------------------------------------------------------------------------- #


# we need a function to generate y-axis values, so the the plot characters are 
# properly stacked
stack.cal <- function (data.plot, interval=3) {
  y.stacked <- rep (NA, nrow (data.plot))
  date.baseline <- data.plot$ADT - as.Date ("2020-11-01")
  x.rescaled <- floor (date.baseline / interval)
  for (x.tmp in sort (x.rescaled)) {
    y.stacked[x.rescaled == x.tmp] <- order (match (data.plot[x.rescaled == x.tmp, "seq1.who.label"], plot.info[, 1]))
  }
  return (y.stacked)
}

# generate our stacked y values for our different subsets
y.latam.pbo <- stack.cal (data.analysis[data.analysis$treatment == "pbo" & data.analysis$geo.region == "LatAm", ])
y.latam.vx <- stack.cal (data.analysis[data.analysis$treatment == "vx" & data.analysis$geo.region == "LatAm", ])
y.usa.pbo <- stack.cal (data.analysis[data.analysis$treatment == "pbo" & data.analysis$geo.region == "USA", ])
y.usa.vx <- stack.cal (data.analysis[data.analysis$treatment == "vx" & data.analysis$geo.region == "USA", ])
y.rsa.pbo <- stack.cal (data.analysis[data.analysis$treatment == "pbo" & data.analysis$geo.region == "RSA", ])
y.rsa.vx <- stack.cal (data.analysis[data.analysis$treatment == "vx" & data.analysis$geo.region == "RSA", ])

# set up some plotting parameters
date.range <- c (as.Date ("2020-11-01"), as.Date ("2021-07-01"))
x.baseline <- data.analysis$ADT - as.Date ("2020-11-01")
plot.range <- c (0, floor ((date.range[2] - date.range[1]) / 3))
x.axis.points <- floor ((c (as.Date ("2020-11-01"), as.Date ("2020-12-01"), as.Date ("2021-01-01"), 
                            as.Date ("2021-02-01"), as.Date ("2021-03-01"), as.Date ("2021-04-01"), 
                            as.Date ("2021-05-01"), as.Date ("2021-06-01"), as.Date ("2021-07-01")) - as.Date ("2020-11-01")) / 3)
x.axis.points[2:8] <- x.axis.points[2:8] - 0.5
x.axis.midpoints <- seq (5, 75, 10)
x.axis.midpoints <- x.axis.midpoints - 0.25
x.axis.labels <- c ("Nov 2020", "Dec 2020", "Jan 2021", "Feb 2021", "Mar 2021",
                    "Apr 2021", "May 2021", "Jun 2021")

# set up plot of deltas by region/treatment and variant
pdf (file="~/Desktop/cpn3003_sevcrit_lineage_caldates_d2.pdf", height=7, width=10)
par (mfrow=c (6, 1), cex=1, xpd=T)
layout (matrix (c (1, 2, 3, 4, 5, 6, 7, 7, 8, 8, 9, 9), ncol=2), 
        heights=c (1.15, 1, 0.9, 1, 0.9, 1), widths=c (8, 2.5))

# make plot:  LatAm
par (mar=c (1,1,3,0))
filter.cohort <- data.analysis$treatment == "pbo" & data.analysis$geo.region == "LatAm"
plot (floor (x.baseline[filter.cohort] / 3), y.latam.pbo, 
      xlim=plot.range,
      xaxt="n", xlab="Calendar Date of Severe-Critical COVID-19 Occurrence", 
      ylab="", ylim=c (0.5, max (y.latam.pbo) + 0.5), yaxt="n",
      bty="n", 
      col=data.analysis[filter.cohort, "col"], 
      pch=data.analysis[filter.cohort, "pch"])
title ("A. Latin America", adj=0.04)
axis (side=1, at=x.axis.points, labels=rep ("", length (x.axis.points)))
mtext (x.axis.labels, side=1, at=x.axis.midpoints, cex=0.7, line=1)
mtext ("Placebo", side=2, line=-1, cex=0.8)
par (mar=c (4,1,1,0))
filter.cohort <- data.analysis$treatment == "vx" & data.analysis$geo.region == "LatAm"
plot (floor (x.baseline[filter.cohort] / 3), y.latam.vx, 
      xlim=plot.range,
      xaxt="n", xlab="Calendar Date of Severe-Critical COVID-19 Occurrence", 
      ylab="", ylim=c (0.5, 5.5), yaxt="n",
      bty="n", 
      col=data.analysis[filter.cohort, "col"], 
      pch=data.analysis[filter.cohort, "pch"])
axis (side=1, at=x.axis.points, labels=rep ("", length (x.axis.points)))
mtext (x.axis.labels, side=1, at=x.axis.midpoints, cex=0.7, line=1)
mtext ("Vaccine", side=2, line=-1, cex=0.8) 

# make plot:  USA
par (mar=c (1,1,3,0))
filter.cohort <- data.analysis$treatment == "pbo" & data.analysis$geo.region == "USA"
plot (floor (x.baseline[filter.cohort] / 3), y.usa.pbo, 
      xlim=plot.range,
      xaxt="n", xlab="Calendar Date of Severe-Critical COVID-19 Occurrence", 
      ylab="", ylim=c (0.5, 5.5), yaxt="n",
      bty="n", 
      col=data.analysis[filter.cohort, "col"], 
      pch=data.analysis[filter.cohort, "pch"])
title ("B. USA", adj=0.04)
axis (side=1, at=x.axis.points, labels=rep ("", length (x.axis.points)))
mtext (x.axis.labels, side=1, at=x.axis.midpoints, cex=0.7, line=1)
mtext ("Placebo", side=2, line=-1, cex=0.8)
par (mar=c (4,1,1,0))
filter.cohort <- data.analysis$treatment == "vx" & data.analysis$geo.region == "USA"
plot (floor (x.baseline[filter.cohort] / 3), y.usa.vx, 
      xlim=plot.range,
      xaxt="n", xlab="Calendar Date of Severe-Critical COVID-19 Occurrence", 
      ylab="", ylim=c (0.5, 5.5), yaxt="n",
      bty="n", 
      col=data.analysis[filter.cohort, "col"], 
      pch=data.analysis[filter.cohort, "pch"])
axis (side=1, at=x.axis.points, labels=rep ("", length (x.axis.points)))
mtext (x.axis.labels, side=1, at=x.axis.midpoints, cex=0.7, line=1)
mtext ("Vaccine", side=2, line=-1, cex=0.8)

# make plot:  RSA
par (mar=c (1,1,3,0))
filter.cohort <- data.analysis$treatment == "pbo" & data.analysis$geo.region == "RSA"
plot (floor (x.baseline[filter.cohort] / 3), y.rsa.pbo, 
      xlim=plot.range,
      xaxt="n", xlab="Calendar Date of Severe-Critical COVID-19 Occurrence", 
      ylab="", ylim=c (0.5, 5.5), yaxt="n",
      bty="n", 
      col=data.analysis[filter.cohort, "col"], 
      pch=data.analysis[filter.cohort, "pch"])
title ("C. South Africa", adj=0.04)
axis (side=1, at=x.axis.points, labels=rep ("", length (x.axis.points)))
mtext (x.axis.labels, side=1, at=x.axis.midpoints, cex=0.7, line=1)
mtext ("Placebo", side=2, line=-1, cex=0.8)
par (mar=c (4,1,1,0))
filter.cohort <- data.analysis$treatment == "vx" & data.analysis$geo.region == "RSA"
plot (floor (x.baseline[filter.cohort] / 3), y.rsa.vx, 
      xlim=plot.range,
      xaxt="n", xlab="Calendar Date of Severe-Critical COVID-19 Occurrence", 
      ylab="", ylim=c (0.5, 5.5), yaxt="n",
      bty="n", 
      col=data.analysis[filter.cohort, "col"], 
      pch=data.analysis[filter.cohort, "pch"])
axis (side=1, at=x.axis.points, labels=rep ("", length (x.axis.points)))
mtext (x.axis.labels, side=1, at=x.axis.midpoints, cex=0.7, line=1)
mtext ("Vaccine", side=2, line=-1, cex=0.8)

# add legend with prevalence numbers:  LatAm
data.cohort <- data.analysis[data.analysis$geo.region == "LatAm", c (1, 4, 11:12)]
legend.table <- lineage.proportions (data.analysis[data.analysis$geo.region == "LatAm", c ("treatment", "seq1.who.label")])
par (mar=c (0, 0, 0, 0))
plot (rep (1, nrow (legend.table)), 10:(11 - nrow (legend.table)), pch=legend.table$pch, col=legend.table$col,
      xlim=c (0, 10), ylim=c (1, 14), bty="n", xaxt="n", yaxt="n", xlab="", ylab="")
text (x=rep (1.2, nrow (legend.table)), y=10:(11 - nrow (legend.table)), labels=legend.table$lineage, pos=4, cex=0.8)
text (x=3.5, y=11, labels=substitute (paste (bold ("Placebo"))), pos=4, cex=0.8)
text (x=rep (3.5, nrow (legend.table)), y=10:(11 - nrow (legend.table)), labels=legend.table$pbo, pos=4, cex=0.8)
text (x=6, y=11, labels=substitute (paste (bold ("Vaccine"))), pos=4, cex=0.8)
text (x=rep (6, nrow (legend.table)), y=10:(11 - nrow (legend.table)), labels=legend.table$vx, pos=4, cex=0.8)

# add legend with prevalence numbers:  LatAm
data.cohort <- data.analysis[data.analysis$geo.region == "USA", c (1, 4, 11:12)]
legend.table <- lineage.proportions (data.analysis[data.analysis$geo.region == "USA", c ("treatment", "seq1.who.label")])
par (mar=c (0, 0, 0, 0))
plot (rep (1, nrow (legend.table)), 10:(11 - nrow (legend.table)), pch=legend.table$pch, col=legend.table$col,
      xlim=c (0, 10), ylim=c (1, 14), bty="n", xaxt="n", yaxt="n", xlab="", ylab="")
text (x=rep (1.2, nrow (legend.table)), y=10:(11 - nrow (legend.table)), labels=legend.table$lineage, pos=4, cex=0.8)
text (x=3.5, y=11, labels=substitute (paste (bold ("Placebo"))), pos=4, cex=0.8)
text (x=rep (3.5, nrow (legend.table)), y=10:(11 - nrow (legend.table)), labels=legend.table$pbo, pos=4, cex=0.8)
text (x=6, y=11, labels=substitute (paste (bold ("Vaccine"))), pos=4, cex=0.8)
text (x=rep (6, nrow (legend.table)), y=10:(11 - nrow (legend.table)), labels=legend.table$vx, pos=4, cex=0.8)

# add legend with prevalence numbers:  RSA
data.cohort <- data.analysis[data.analysis$geo.region == "RSA", c (1, 4, 11:12)]
legend.table <- lineage.proportions (data.analysis[data.analysis$geo.region == "RSA", c ("treatment", "seq1.who.label")])
par (mar=c (0, 0, 0, 0))
plot (rep (1, nrow (legend.table)), 10:(11 - nrow (legend.table)), pch=legend.table$pch, col=legend.table$col,
      xlim=c (0, 10), ylim=c (1, 14), bty="n", xaxt="n", yaxt="n", xlab="", ylab="")
text (x=rep (1.2, nrow (legend.table)), y=10:(11 - nrow (legend.table)), labels=legend.table$lineage, pos=4, cex=0.8)
text (x=3.5, y=11, labels=substitute (paste (bold ("Placebo"))), pos=4, cex=0.8)
text (x=rep (3.5, nrow (legend.table)), y=10:(11 - nrow (legend.table)), labels=legend.table$pbo, pos=4, cex=0.8)
text (x=6, y=11, labels=substitute (paste (bold ("Vaccine"))), pos=4, cex=0.8)
text (x=rep (6, nrow (legend.table)), y=10:(11 - nrow (legend.table)), labels=legend.table$vx, pos=4, cex=0.8)

# put a bow on it
dev.off ()


# ---------------------------------------------------------------------------- #
#                                    - 30 -
# ---------------------------------------------------------------------------- #
