# Supplementary material for: Neutralizing antibody correlate of protection against severe-critical COVID-19 in the ENSEMBLE single-dose Ad26.COV2.S vaccine efficacy trial
Source: Nat Commun. 2024 Nov 12;15:9785. doi: 10.1038/s41467-024-53727-y (PMC11557889; doi:10.1038/s41467-024-53727-y)
Supplement: Supplementary file 5 — Supplementary Software 2 [file 41467_2024_53727_MOESM5_ESM.zip]

Archive with 15 entries (14 files):
- sve_ens_natcomm/
- sve_ens_natcomm/orderly.yml
- sve_ens_natcomm/refs.bib
- sve_ens_natcomm/setup_analysis_data.R
- sve_ens_natcomm/run_cop_analysis.R
- sve_ens_natcomm/sve_utils.R
- sve_ens_natcomm/README.md
- sve_ens_natcomm/build_report.R
- sve_ens_natcomm/sl_libs.R
- sve_ens_natcomm/summarize_cop_figs.R
- sve_ens_natcomm/template.Rmd
- sve_ens_natcomm/renv.lock
- sve_ens_natcomm/_setup.R
- sve_ens_natcomm/trial_config.yml
- sve_ens_natcomm/report.Rmd
