# Supplementary material for: Neutralizing antibody correlate of protection against severe-critical COVID-19 in the ENSEMBLE single-dose Ad26.COV2.S vaccine efficacy trial
Source: Nat Commun. 2024 Nov 12;15:9785. doi: 10.1038/s41467-024-53727-y (PMC11557889; doi:10.1038/s41467-024-53727-y)
Supplement: Supplementary file 5 — Supplementary Software 2 [file 41467_2024_53727_MOESM5_ESM.zip › sve_ens_natcomm/orderly.yml]

global_resources:
  template.Rmd:            template.Rmd
  report.Rmd:              report.Rmd
  refs.bib:                refs.bib

sources:
  - _setup.R
  - sve_utils.R
  - sl_libs.R
  - setup_analysis_data.R
  - run_cop_analysis.R
  - summarize_cop_figs.R

script:
  - build_report.R

artefacts:
  - report:
      description: Stochastic VE analysis report for relevant markers
      filenames:
        - report.pdf
  - data:
      description: Derived datasets for SVE analyses and results visualization
      filenames:
        #- data_est_input_D29.rds
        #- mcop_risksve_bindSpike_D29.rds
        #- mcop_risksve_bindRBD_D29.rds
        # orderly cannot check these artifacts because only bindSpike and
        # bindRBD markers appear in the mock data
        #- mcop_risksve_pseudoneutid50_D29.rds
        #- mcop_risksve_ADCP_D29.rds
  - staticgraph:
      description: Figures of SVE analysis findings for a timepoint and marker
      filenames:
        #- risk_bindSpike_D29.pdf
        #- sve_bindSpike_D29.pdf
        #- risk_bindRBD_D29.pdf
        #- sve_bindRBD_D29.pdf
        # orderly cannot check these artifacts because only bindSpike and
        # bindRBD markers appear in the mock data
        #- risk_pseudoneutid50_D29.pdf
        #- sve_pseudoneutid50_D29.pdf
        #- risk_ADCP_D29.pdf
        #- sve_ADCP_D29.pdf

parameters:
  trial_spec:
    # options: {janssen_mock, janssen_real}
    default: janssen_mock
  run_fast:
    # if FALSE, use complicated Super Leaner libraries for nuisance estimation
    default: TRUE
  adjust_censoring:
    # if TRUE, make sure too many units are not lost to end of follow-up
    default: TRUE
  lower_positivity_limit:
    # if a given value of the shift in the grid pushes more than the indicated
    # proportion of units below the LLOD, that shift is dropped from the grid
    default: 0.10
  req_molec_confirmed:
    # if TRUE, use alternative endpoints that include cases that have not been
    # confirmed based on molecular testing
    default: FALSE
  start1_not_start7:
    # if TRUE, use measurements taken 1 day (not 7 days) after Day 29 visit
    default: FALSE
  region:
    # options: "pooled" - all regions combined,
    #          "latam" - Latin America,
    #          "northam" - North America,
    #          "southaf" - South Africa
    default: pooled
  debug_mode:
    # if TRUE, suppress calls to future and progressr for interactive debugging
    default: FALSE
