# Supplementary material for: Neutralizing antibody correlate of protection against severe-critical COVID-19 in the ENSEMBLE single-dose Ad26.COV2.S vaccine efficacy trial
Source: Nat Commun. 2024 Nov 12;15:9785. doi: 10.1038/s41467-024-53727-y (PMC11557889; doi:10.1038/s41467-024-53727-y)
Supplement: Supplementary file 5 — Supplementary Software 2 [file 41467_2024_53727_MOESM5_ESM.zip › sve_ens_natcomm/refs.bib]

@article{hejazi2020efficient,
  doi = {10.1111/biom.13375},
  url = {https://arxiv.org/abs/2003.13771},
  year = {2021},
  publisher = {Wiley Online Library},
  journal = {Biometrics},
  volume = {77},
  number = {4},
  pages = {1241--1253},
  author = {Hejazi, Nima S and {van der Laan}, Mark J and Janes, Holly E and
    Gilbert, Peter B and Benkeser, David C},
  title = {Efficient nonparametric inference on the effects of stochastic
    interventions under two-phase sampling, with applications to vaccine
    efficacy trials}
}

@article{hejazi2020txshift-joss,
  doi = {10.21105/joss.02447},
  year  = {2020},
  month = {10},
  publisher = {The Open Journal},
  journal = {Journal of Open Source Software},
  volume = {5},
  number = {54},
  pages = {2447},
  author = {Hejazi, Nima S and Benkeser, David C},
  title = {{txshift}: Efficient estimation of the causal effects of stochastic
    interventions in {R}}
}

@software{hejazi-cran-txshift,
  doi = {10.5281/zenodo.4070042},
  url = {https://CRAN.R-project.org/package=txshift},
  note = {{\texttt{R}} package with \input{./metrics/downloads_txshift.txt}},
  version = {0.3.8},
  author = {Hejazi, Nima S and Benkeser, David C},
  title = {{\texttt{txshift}}: Efficient estimation of the causal effects of
    stochastic interventions},
  year = {2023}
}

@article{gilbert2021covpn,
  doi = {10.6084/m9.figshare.13198595},
  url = {https://doi.org/10.6084/m9.figshare.13198595},
  year = {2021},
  publisher = {},
  journal = {},
  volume = {},
  number = {},
  pages = {},
  author = {Gilbert, Peter B and Fong, Youyi and Benkeser, David and Andriesen,
    Jessica and Borate, Bhavesh and Carone, Marco and Carpp, Lindsay N and
    D{\'\i}az, Iv{\'a}n and Fay, Michael P and Fiore-Gartland, Andrew and
    Hejazi, Nima S and Huang, Ying and Huang, Yunda and Hyrien, Ollivier and
    Janes, Holly E and Juraska, Michal and Li, Kendrick and Luedtke, Alex and
    Nason, Martha and Randhawa, April K and {van der Laan}, Lars and
    Williamson, Brian D and Zhang, Wenbo and Follmann, Dean},
  title = {{CoVPN COVID-19 Vaccine Efficacy Trial Immune Correlates Statistical
    Analysis Plan}}
}

@article{gilbert2021immune,
  doi = {10.1126/science.abm3425},
  url = {https://www.medrxiv.org/content/10.1101/2021.08.09.21261290v4},
  year = {2021},
  publisher = {American Association for the Advancement of Science},
  journal = {Science},
  volume = {375},
  number = {6576},
  pages = {43--50},
  author = {Gilbert, Peter B and Montefiori, David C and McDermott, Adrian B
    and Fong, Youyi and Benkeser, David and Deng, Weiping and Zhou, Honghong
    and Houchens, Christopher R and Martins, Karen and Jayashankar, Lakshmi and
    Castellino, Flora and Flach, Britta and Lin, Bob C and O'Connell, Sarah and
    McDanal, Charlene and Eaton, Amanda and Sarzotti-Kelsoe, Marcella and Lu,
    Yiwen and Yu, Chenchen and Borate, Bhavesh and {van der Laan}, Lars W P and
    Hejazi, Nima S and Huynh, Chuong and Miller, Jacqueline and {El Sahly},
    Hana M and Baden, Lindsey R and Baron, Mira and {De La Cruz}, Luis and Gay,
    Cynthia and Kalams, Spyros and Kelley, Colleen F and Kutner, Mark and
    Andrasik, Michele P and Kublin, James G and Corey, Lawrence and Neuzil,
    Kathleen M and Carpp, Lindsay N and Pajon, Rolando and Follmann, Dean and
    Donis, Ruben O and Koup, Richard A and {on behalf of the Immune Assays
    Team; Moderna, Inc., Team; Coronavirus Vaccine Prevention Network
    (CoVPN)/Coronavirus Efficacy (COVE) Team; and the United States Government
    (USG)/CoVPN Biostatistics Team}},
  title = {Immune correlates analysis of the {mRNA-1273} {COVID-19} vaccine
    efficacy clinical trial}
}

@article{fong2022janssen,
  doi = {10.1038/s41564-022-01262-1},
  url = {https://www.medrxiv.org/content/10.1101/2022.04.06.22272763v1},
  year = {2022},
  publisher = {Nature Publishing Group},
  journal = {Nature Microbiology},
  volume = {7},
  number = {},
  pages = {1996--2010},
  author = {Fong, Youyi and McDermott, Adrian B and Benkeser, David and Roels,
    Sanne and Stieh, Daniel J and Vandebosch, An and {Le Gars}, Mathieu and
    {Van Roey}, Griet A and Houchens, Christopher R and Martins, Karen and
    Jayashankar, Lakshmi and Castellino, Flora and {Amoa-Awua}, Obrimpong and
    Basappa, Manjula and Flach, Britta and Lin, Bob C and Moore, Christopher
    and Naisan, Mursal and Naqvi, Muhammed and Narpala, Sandeep and O'Connell,
    Sarah and Mueller, Allen and Serebryannyy, Leo and Castro, Mike and Wang,
    Jennifer and Petropoulos, Christos J and Luedtke, Alex and Hyrien, Ollivier
    and Lu, Yiwen and Yu, Chenchen and Borate, Bhavesh and {van der Laan}, Lars
    W P and Hejazi, Nima S and Kenny, Avi and Carone, Marco and Wolf, Daniel N
    and Sadoff, Jerald and Gray, Glenda E and Grinsztejn, Beatriz and Goepfert,
    Paul A and Little, Susan J and {Paiva de Sousa}, Leonardo and Maboa, Rebone
    and Randhawa, April K and Andrasik, Michele P and Hendriks, Jenny and
    Truyers, Carla and Struyf, Frank and Schuitemaker, Hanneke and Douoguih,
    Macaya and Kublin, James G and Corey, Lawrence and Neuzil, Kathleen M and
    Carpp, Lindsay N and Follmann, Dean and Gilbert, Peter B and Koup, Richard
    A and Donis, Ruben O and {on behalf of the Immune Assays Team; the
    Coronavirus Vaccine Prevention Network (CoVPN)/ENSEMBLE Team; and the
    United States Government (USG)/CoVPN Biostatistics Team}},
  title = {Immune correlates analysis of the {ENSEMBLE} single {Ad26.COV2.S}
    dose vaccine efficacy clinical trial}
}

@article{diaz2012population,
  title={Population intervention causal effects based on stochastic
    interventions},
  author={D\'{i}az, Iv\'{a}n and {van der Laan}, Mark J},
  journal={Biometrics},
  volume={68},
  number={2},
  pages={541--549},
  year={2012},
  publisher={Wiley Online Library}
}

@article{haneuse2013estimation,
  title={Estimation of the effect of interventions that modify the received
    treatment},
  author={Haneuse, Sebastian and Rotnitzky, Andrea},
  journal={Statistics in Medicine},
  volume={32},
  number={30},
  pages={5260--5277},
  year={2013},
  publisher={Wiley Online Library}
}

@software{hejazi2021haldensify,
  author = {Hejazi, Nima S and Benkeser, David C and {van der Laan}, Mark J},
  title = {{haldensify}: Highly adaptive lasso conditional density estimation},
  year  = {2021},
  note = {{R} package version 0.1.0},
  url = {https://github.com/nhejazi/haldensify},
  doi = {10.5281/zenodo.3698329}
}

@software{coyle-gh-sl3,
  doi = {10.5281/zenodo.1342293},
  url = {https://github.com/tlverse/sl3},
  note = {{\texttt{R}} package},
  version = {1.4.6},
  author = {Coyle, Jeremy R and Hejazi, Nima S and Malenica, Ivana and
    Phillips, Rachael V and Sofrygin, Oleg},
  title = {{\texttt{sl3}}: {Super Machine Learning} with pipelines},
  year = {2023}
}

@article{ihaka1996r,
  title={{R}: a language for data analysis and graphics},
  author={Ihaka, Ross and Gentleman, Robert},
  journal={Journal of Computational and Graphical Statistics},
  volume={5},
  number={3},
  pages={299--314},
  year={1996},
  publisher={Taylor \& Francis}
}

@software{R,
  author = {{R Core Team}},
  organization = {R Foundation for Statistical Computing},
  title = {\text{R}: A Language and Environment for Statistical Computing},
  url = {https://R-project.org/},
  year = {2023},
  address = {Vienna, Austria}
}

@article{hejazi2023stochastic,
  doi = {},
  url = {},
  year = {2023},
  publisher = {Elsevier},
  journal = {International Journal of Infectious Diseases},
  volume = {(just accepted)},
  number = {},
  pages = {},
  author = {Hejazi, Nima S and Shen, Xiaoying and Carpp, Lindsay N and
    Benkeser, David and Follmann, Dean and Janes, Holly E and Baden, Lindsey
    R and {El Sahly}, Hana M and Deng, Weiping and Zhou, Honghong and Leav,
    Brett and Montefiori, David C and Gilbert, Peter B},
  title = {Stochastic interventional approach to assessing immune correlates of
    protection: {Application} to the {COVE} {mRNA-1273} vaccine trial}
}

@article{huang2023stochastic,
  doi = {},
  url = {},
  year = {2023},
  publisher = {{MDPI}},
  journal = {Viruses},
  volume = {(just accepted)},
  number = {},
  pages = {},
  author = {Huang, Ying and Hejazi, Nima S and Blette, Bryan and Carpp, Lindsay
    N and Benkeser, David and Montefiori, David C and McDermott, Adrian B and
    Fong, Youyi and Janes, Holly E and Deng, Weiping and Zhou, Honghong and
    Houchens, Christopher R and Martins, Karen A and Jayashankar, Lakshmi and
    Flach, Britta, and Lin, Bob C and O'Connell, Sarah and McDanal, Charlene
    and Eaton, Amanda and Sarzotti-Kelsoe, Marcella and Lu, Yiwen and Yu,
    Chenchen and Kenny, Avi and Carone, Marco and Huynh, Chuong and Miller,
    Jacqueline and {El Sahly}, Hana M and Baden, Lindsey R and Jackson, Lisa A
    and Campbell, Thomas B and Clark, Jesse L and Andrasik, Michele P and
    Kublin, James G and Corey, Lawrence and Neuzil, Kathleen M and Pajon,
    Rolando and Follmann, Dean A and Donis, Ruben O and Koup, Richard A and
    Gilbert, Peter B and {on behalf of the Immune
    Assays Team; Moderna, Inc., Team; Coronavirus Vaccine Prevention Network
    (CoVPN)/Coronavirus Efficacy (COVE) Team; and the United States Government
    (USG)/CoVPN Biostatistics Teams}},
  title = {Stochastic interventional vaccine efficacy and principal surrogate
    effect modification analyses of antibody markers as correlates of
    protection against symptomatic {COVID-19} in the {COVE} {mRNA-1273} trial}
}
