# Supplementary material for: Neutralizing antibody correlate of protection against severe-critical COVID-19 in the ENSEMBLE single-dose Ad26.COV2.S vaccine efficacy trial
Source: Nat Commun. 2024 Nov 12;15:9785. doi: 10.1038/s41467-024-53727-y (PMC11557889; doi:10.1038/s41467-024-53727-y)
Supplement: Supplementary file 5 — Supplementary Software 2 [file 41467_2024_53727_MOESM5_ESM.zip › sve_ens_natcomm/setup_analysis_data.R]

# load data
if (str_detect(trial_spec, "mock")) {
  trial_data <- fread(here("globals", config$data_cleaned))
} else {
  if (region == "pooled") {
    # use default path
    data_path <- config$data_cleaned
  } else if (region == "latam") {
    data_path <- str_replace(config$data_cleaned, "pooled", "la")
    data_path <- str_replace(data_path, "_\\d{8}", "")
  } else if (region == "northam") {
    data_path <- str_replace(config$data_cleaned, "pooled", "na")
    data_path <- str_replace(data_path, "_\\d{8}", "")
  } else if (region == "southaf") {
    data_path <- str_replace(config$data_cleaned, "pooled", "sa")
    data_path <- str_replace(data_path, "_\\d{8}", "")
  }
  # read in data
  trial_data <- fread(data_path)
  trial_data <- trial_data[!is.na(risk_score)]
}

# generate the outcome and censoring indicator variables
lapply(config$timepoints, function(this_time) {
  analys_spec <- config::get(
    config = paste0("D", this_time),
    file = here("globals", "trial_config.yml")
  )
  print(paste("Preparing estimation data for Day", this_time))

  # adjust weights and sampling indicators for start 1 vs. start 7
  if (start1_not_start7) {
    analys_spec$wt <- paste0(analys_spec$wt, "start1")
    analys_spec$ph1 <- paste0(analys_spec$ph1, "start1")
    analys_spec$ph2 <- paste0(analys_spec$ph2, "start1")
    stop("Support for start1_not_start7 removed early 2023")
  }

  # get event indicator, event time, and failure indicator for this timepoint
  this_event_ind <- analys_spec$EventIndPrimary
  this_event_time <- analys_spec$EventTimePrimary
  if (!req_molec_confirmed) {
    # loop over event names to add note string
    event_names <- lapply(c(this_event_ind, this_event_time), function(event) {
      this_event_split <- unlist(str_split(event, "D"))
      this_event <- paste0(this_event_split[1], "IncludeNotMolecConfirmed",
                           "D", this_event_split[2])
    })

    # overwrite variables with new names
    this_event_ind <- event_names[[1]]
    this_event_time <- event_names[[2]]
  } else {
    stop("Support for molecular confirmation of infections removed 09/2023")
  }

  lapply(config$endpoints, function(this_endpoint) {
    # append tag for Moderate or Severe case definitions
    if (this_endpoint != "Standard") {
      this_event_ind <- paste0(this_endpoint, this_event_ind)
      this_event_time <- paste0(this_endpoint, this_event_time)
    }

    # get maximum follow-up/failure time as minimum of two options
    # 1) last time in phase-two sample of vaccinees
    tf_max_vax <- trial_data[
      Trt == 1 & get(this_event_ind) == 1 &
        get(analys_spec$twophase_ind) == TRUE,
      # get largest observed failure time
      max(get(this_event_time))
    ]
    # 2) last time to have at least 15 units in the vaccinee subcohort
    tf_max_subcohort <- trial_data[
      Trt == 1 & get(analys_spec$twophase_ind) == TRUE & SubcohortInd == 1,
      sort(get(this_event_time), decreasing = TRUE)
    ]
    this_tf_max <- min(tf_max_vax, tf_max_subcohort[15] - 1)

    # CHECK: 191 for standard/moderate endpoints; 170 for severe endpoints
    if (!stringr::str_detect(config$study_name, "Mock")) {
      if (this_endpoint != "Severe") {
        if (region %in% c("pooled", "latam")) {
          assertthat::assert_that(this_tf_max == 181)
        } else if (region == "northam") {
          assertthat::assert_that(this_tf_max == 109)
        } else if (region == "southaf") {
          assertthat::assert_that(this_tf_max == 101)
        }
      } else {
        assertthat::assert_that(this_tf_max == 170)
      }
    }

    # set marker variable names for time point under consideration
    markers_at_time <- paste0(paste0("Day", this_time), config$assays)

    # make binary outcome variable for this timepoint
    outcome <- trial_data %>%
      transmute(
        get(this_event_ind) == 1 & get(this_event_time) <= this_tf_max
      ) %>%
      deframe() %>%
      as.numeric()

    # optionally define the loss to follow-up indicator
    # NOTE: by convention txshift() sets C == 1 as **NOT CENSORED**, so, check
    # if a unit did not have the outcome and T_F > max{observed failure times}
    if (adjust_censoring) {
      cens_ind <- trial_data %>%
        transmute(
          1 - (get(this_event_ind) == 0 & get(this_event_time) < this_tf_max)
        ) %>%
        deframe() %>%
        as.numeric()
    } else {
      # assume no censoring
      cens_ind <- rep(1, length(outcome))
    }

    # reduce covariate adjustment set for region-specific analyses by dropping
    # dedicated region indicator ("Region")
    if (region != "pooled") {
      covars_adjust <-
        config$covariates_adjust[!(config$covariates_adjust %in% "Region")]
    } else {
      covars_adjust <- config$covariates_adjust
    }

    # make estimation-ready data
    data_for_est <- trial_data %>%
      select(
        all_of(covars_adjust),
        all_of(markers_at_time),
        analys_spec$twophase_ind,
        analys_spec$wt,
        analys_spec$WtStratum,
        "Trt",
        "Bserostatus",
        "Perprotocol",
        all_of(this_event_time)
      ) %>%
      rename(
        samp_ind = eval(analys_spec$twophase_ind),
        samp_wts = eval(analys_spec$wt),
        samp_grp = eval(analys_spec$WtStratum),
        trt_ind = Trt,
        event_time = eval(this_event_time)
      ) %>%
      mutate(
        outcome = outcome,
        cens_ind = cens_ind
      ) %>%
      filter(Bserostatus == 0, Perprotocol == 1, !is.na(samp_wts)) %>%
      select(-Bserostatus, -Perprotocol)

    # get placebo risk from survival-based estimates
    placebo_data <- copy(trial_data)
    placebo_data <- placebo_data[, c(this_event_time, this_event_ind, "Trt",
                                     paste0("ph1.D", this_time),
                                     covars_adjust),
                                   with = FALSE]
    setnames(placebo_data,
             old = c(this_event_time, this_event_ind, "Trt", "ph1.D29"),
             new = c("event_time", "event_ind", "A", "samp_ind"))
    surv_form <- as.formula(
      paste0("Surv(event_time, event_ind) ~ ",
             paste(as.list(covars_adjust), collapse = " + "))
    )

    # NOTE: uses custom function from copcor utility package
    # see <https://github.com/CoVPN/copcor/blob/main/R/utils.R#L46-L58>
    placebo_risk_est <- get.marginalized.risk.no.marker(
      formula = surv_form,
      dat.ph1 = placebo_data[A == 0 & samp_ind],
      followup.day = this_tf_max
    )

    # if no marginal risk estimate from coxPH, use mean event rate as failsafe
    if (is.na(placebo_risk_est)) {
      placebo_risk_est <- placebo_data[A == 0 & samp_ind, mean(event_ind)]
    }

    # save to custom slot of export data for convenience
    attr(data_for_est, "placebo_risk") <- placebo_risk_est

    # save estimation-ready data for this analysis
    saveRDS(
      object = data_for_est,
      file = paste0("data_est_input_D", this_time, "_",
                    str_to_lower(this_endpoint), ".rds")
    )

    # remove temporary variables
    rm(data_for_est, outcome, cens_ind, this_tf_max, markers_at_time,
       placebo_risk_est)
  })
})
