# Supplementary material for: Neutralizing antibody correlate of protection against severe-critical COVID-19 in the ENSEMBLE single-dose Ad26.COV2.S vaccine efficacy trial
Source: Nat Commun. 2024 Nov 12;15:9785. doi: 10.1038/s41467-024-53727-y (PMC11557889; doi:10.1038/s41467-024-53727-y)
Supplement: Supplementary file 5 — Supplementary Software 2 [file 41467_2024_53727_MOESM5_ESM.zip › sve_ens_natcomm/run_cop_analysis.R]

# grid for shifting, truncated to positive shifts only
delta_grid <- seq(0, 1, 0.2)
delta_grid <- round(delta_grid, 2)
names(delta_grid) <- rep("hypothetical", length(delta_grid))
names(delta_grid)[delta_grid == 0] <- "observed"

# use faster SL library for testing
if (run_fast) {
  # simplify learner libraries for outcome and conditional density models
  sl_reg <- Lrnr_sl$new(
    learners = list(glm, bayesglm, cart),
    metalearner = cv_selector_reg
  )
  sl_dens <- hese_glm_glm
}

# run analysis for each marker at each time
lapply(config$timepoints, function(this_time) {
  analys_spec <- config::get(
    config = paste0("D", this_time),
    file = here("globals", "trial_config.yml")
  )
  print(paste("Running SVE analysis for Day", this_time))

  # track progress across markers
  with_progress({
    p <- progressor(steps = nrow(expand.grid(config$assays, config$endpoints)))

    # loop over endpoints
    lapply(config$endpoints, function(this_endpoint) {
      # increment progress bar for current endpoint
      p(sprintf("endpoint=%s", this_endpoint))

      # load estimation-ready data for this timepoint and endpoint
      data_with_placebo <- readRDS(
        paste0("data_est_input_D", this_time, "_",
               str_to_lower(this_endpoint), ".rds")
      )

      # get previously computed placebo arm risk estimate from attribute slot
      placebo_risk_est <- attr(data_with_placebo, "placebo_risk")

      # run analysis for a given marker
      future_lapply(config$assays, function(marker) {
        # increment progress bar for current marker
        p(sprintf("marker=%s", marker))

        # name of marker variable at given timepoint
        this_marker <- paste0("Day", this_time, marker)

        # subset to vaccine arm only
        data_vaxx <- data_with_placebo %>%
          filter(trt_ind == 1) %>%
          select(-trt_ind)

        # extract immune marker values to check impact of shift
        marker_vals <- data_vaxx %>% select(all_of(this_marker))
        marker_mean_logscale <- mean(unlist(marker_vals), na.rm = TRUE)
        delta_grid_rescaled <- 10^(marker_mean_logscale + delta_grid)

        # based on SAP, set assay lower limits (LLOQ, positivity cutoff)
        # to evaluate whether shifts cause violations of assay detection limit
        if (str_detect(marker, "bind")) {
          marker_lowerlim <-
            marker_limits$pos.cutoff[marker_limits$markers %in% marker]
        } else if (str_detect(marker, "neut")) {
          marker_lowerlim <-
            marker_limits$lloq[marker_limits$markers %in% marker]
        }
        marker_lowerlim_shifts <- lapply(delta_grid, function(delta_shift) {
          marker_shifted <- unname(unlist(marker_vals)) + delta_shift
          marker_lowerlim_compare <- marker_shifted <= log10(marker_lowerlim)
          return(as_tibble(marker_lowerlim_compare))
        })
        marker_lowerlim_shifts <- bind_cols(
          marker_lowerlim_shifts, .name_repair = "minimal"
        )
        colnames(marker_lowerlim_shifts) <- names(delta_grid)

        # NOTE: proportion with counterfactual marker values below LLOD
        marker_lowerlim_shifts_prop <-
          colMeans(marker_lowerlim_shifts, na.rm = TRUE)
        shift_lowerlim_pass <-
          unname(marker_lowerlim_shifts_prop <= lower_positivity_limit)

        # NOTE: drop only negative shifts as violators of LLOD
        delta_grid_drop <- !shift_lowerlim_pass & (delta_grid < 0)

        # reduce covariate adjustment set for region-specific analyses by
        # dropping dedicated region indicator ("Region")
        if (region != "pooled") {
          covars_adjust <-
            config$covariates_adjust[!(config$covariates_adjust %in% "Region")]
        } else {
          covars_adjust <- config$covariates_adjust
        }

        # estimate stochastic CoP based on risk
        mcop_risk_msm <- msm_vimshift(
          Y = data_vaxx$outcome,
          A = marker_vals %>% demean(),
          W = data_vaxx %>% select(all_of(covars_adjust)),
          C_cens = data_vaxx$cens_ind,
          C_samp = data_vaxx$samp_ind,
          V = c("W", "Y"),
          delta_grid = delta_grid[!delta_grid_drop],
          msm_form = list(type = "linear", knot = NA),
          estimator = "tmle",
          weighting = "variance",
          ci_level = 0.95,
          ci_type = "marginal",
          # NOTE: arguments passed through to txshift()
          gps_bound = 0.02,
          samp_fit_args = list(
            fit_type = "external"
          ),
          g_exp_fit_args = list(
            fit_type = "sl",
            sl_learners_density = sl_dens
          ),
          Q_fit_args = list(
            fit_type = "sl",
            sl_learners = sl_reg
          ),
          g_cens_fit_args = list(
            fit_type = "sl",
            sl_learners = sl_reg
          ),
          eif_reg_type = ifelse(run_fast, "glm", "hal"),
          # NOTE: need to pass in sampling probabilities, not weights
          samp_fit_ext = 1 / data_vaxx$samp_wts
        )

        # transform risk estimates to the stochastic VE scale
        placebo_risk_est <- attr(data_with_placebo, "placebo_risk")
        mcop_sve_msm <- sve_transform(
          mcop_risk_msm,
          data_with_placebo,
          placebo_risk_est,
          weighting = "variance"
        )

        # increment the progress bar
        p(message = paste("Finished evaluating", marker, "at Day", this_time),
          class = "sticky")

        # save CoP risk and SVE results
        saveRDS(
          object = list(risk = mcop_risk_msm, sve = mcop_sve_msm,
                        lowerlim_viol_prop = marker_lowerlim_shifts_prop,
                        delta_grid_relscale = delta_grid,
                        delta_grid_markerscale = delta_grid_rescaled),
          file = paste0("mcop_risksve_", marker, "_D", this_time, "_",
                        str_to_lower(this_endpoint), ".rds")
        )
      }, future.seed = TRUE, future.conditions = "message")
    })
  })
})
