# Supplementary material for: Neutralizing antibody correlate of protection against severe-critical COVID-19 in the ENSEMBLE single-dose Ad26.COV2.S vaccine efficacy trial
Source: Nat Commun. 2024 Nov 12;15:9785. doi: 10.1038/s41467-024-53727-y (PMC11557889; doi:10.1038/s41467-024-53727-y)
Supplement: Supplementary file 5 — Supplementary Software 2 [file 41467_2024_53727_MOESM5_ESM.zip › sve_ens_natcomm/sve_utils.R]

#' Stochastic VE from Results of MTP Risk Analysis
#'
#' @param mtp_risk_results An object of class \code{txshift_msm}, containing
#'  estimates of the stochastic interventional risk under different posited
#'  shifts of the candidate mechanistic correlate of protection.
#' @param trial_data The full analysis data, including observations in both
#'  the vaccination and placebo arms of the trial. This is used to compute the
#'  control risk (in the placebo arm) and to properly scale the estimated EIF.
#' @param placebo_risk_est The estimated risk of the outcome in the placebo arm
#'  of the trial from which \code{trial_data} was derived. This is needed to
#'  compute estimates of the SVE and its efficient influence function.
#' @param weighting Whether to weight each parameter estimate by the inverse of
#'  its variance (in order to improve stability of the resultant MSM fit) or to
#'  simply weight all parameter estimates equally. The default is the option
#'  "identity", weighting all estimates identically.
#'
#' @importFrom data.table as.data.table copy setnames setDT
#' @importFrom stats as.formula cov glm model.matrix pnorm qnorm gaussian
#' @importFrom matrixStats colVars
#' @importFrom assertthat assert_that
sve_transform <- function(mtp_risk_results,
                          trial_data,
                          placebo_risk_est,
                          weighting = c("identity", "variance")) {
  # set weighting to identity by default
  weighting <- match.arg(weighting)

  # set input data as data.table
  data.table::setDT(trial_data)

  # compute EIF for placebo-arm risk, using external point estimate of risk
  placebo_risk_eif <- rep(0, trial_data[, .N])
  placebo_risk_eif[trial_data$trt_ind == 0] <-
    trial_data[trt_ind == 0, outcome] - placebo_risk_est

  # extract useful components from txshift_msm object
  delta_grid <- mtp_risk_results$.delta_grid
  mtp_risk_eif <- replicate(length(delta_grid), rep(0, trial_data[, .N]))
  mtp_risk_eif[trial_data$trt_ind == 1, ] <- mtp_risk_results$.eif_mat
  mtp_risk_est <- mtp_risk_results$param_est$psi

  # apply the delta method to get the EIFs for SVE parameter for each delta
  # NOTE: letting psi_1: MTP-interventional vaccinee risk, psi_0: control risk
  #       then, we have: EIF(SVE) = [EIF(psi_1) / psi_1] - [EIF(psi_0) / psi_0]
  #       **when working with the log-transformed risk ratio**
  sve_eifs_bydelta <- lapply(seq_along(delta_grid), function(delta_idx) {
    (mtp_risk_eif[, delta_idx] / mtp_risk_est[delta_idx]) -
      (placebo_risk_eif / placebo_risk_est)
  })
  sve_eifs_bydelta <- do.call(cbind, sve_eifs_bydelta)
  #assertthat::assert_that(all(colMeans(sve_eifs_bydelta) < 1e-2))

  # compute standard error based on SVE EIFs
  sve_stderr <- sqrt(matrixStats::colVars(sve_eifs_bydelta) / trial_data[, .N])

  # compute SVE estimate and Wald-type confidence intervals on log-scale
  # NOTE: signs for CIs flipped due to working on the log-scale
  wald_ci_mult <- abs(stats::qnorm(p = (1 - mtp_risk_results$.ci_level) / 2))
  stderr_wald_ci_mult <- sve_stderr * wald_ci_mult
  sve_psi_logscale <- log(mtp_risk_est / placebo_risk_est)
  sve_ci_lwr_logscale <- sve_psi_logscale + stderr_wald_ci_mult
  sve_ci_upr_logscale <- sve_psi_logscale - stderr_wald_ci_mult

  # summarize output
  sve_est <- mtp_risk_results$param_est %>%
    mutate(
      ci_lwr = 1 - exp(sve_ci_lwr_logscale),
      psi = 1 - exp(sve_psi_logscale),
      ci_upr = 1 - exp(sve_ci_upr_logscale)
    )

  # construct MSM point estimate on logRR scale
  if (weighting == "variance") {
    vcov_sve_eifs <- stats::cov(sve_eifs_bydelta) / nrow(sve_eifs_bydelta)
    weights_eif <- as.numeric(1 / diag(vcov_sve_eifs))
  } else if (weighting == "identity") {
    weights_eif <- rep(1, ncol(sve_eifs_bydelta))
  }
  x_mat <- stats::model.matrix(
    stats::as.formula(paste0("psi_vec ~ delta")),
    data = data.frame(psi_vec = sve_psi_logscale, delta = delta_grid)
  )
  omega <- diag(weights_eif)
  s_mat <- solve(t(x_mat) %*% omega %*% x_mat) %*% t(x_mat) %*% omega
  msm_param <- as.vector(s_mat %*% sve_psi_logscale)

  # get EIFs, variance, SE for MSM parameter (estimates)
  msm_eif <- tcrossprod(sve_eifs_bydelta, s_mat)
  msm_var <- diag(stats::cov(msm_eif) / nrow(msm_eif))
  msm_stderr <- sqrt(msm_var)

  # compute confidence intervals and hypothesis tests based on EIF of MSM
  ci_msm_param <- msm_stderr %*% t(c(-wald_ci_mult, wald_ci_mult)) + msm_param
  tstat_msm_param <- msm_param / msm_stderr
  pval_msm_param <- 2 * stats::pnorm(abs(tstat_msm_param), lower.tail = FALSE)

  # create summary table for MSM estimates
  msm_output <- data.table::as.data.table(list(
    param = names(msm_stderr),
    ci_lwr = exp(ci_msm_param[, 1]),
    param_est = exp(msm_param),
    ci_upr = exp(ci_msm_param[, 2]),
    param_se = msm_stderr,
    p_value = pval_msm_param
  ))

  # create and rename MSM data for downstream ggplot2 compatibility
  msm_fit <- stats::glm(
    formula = stats::as.formula("y ~ x"), weights = weights_eif,
    family = stats::gaussian(), start = c(0, 0),
    data = data.frame(y = sve_psi_logscale, x = delta_grid)
  )
  # CHECK: GLM coefficients should match exactly with the manually calculated
  assertthat::assert_that(all.equal(unname(stats::coef(msm_fit)), msm_param))

  # predict from fitted GLM to create data for plotting MSM VE curves
  # NOTE: PBG's comments: "A simpler way it seems: Once you have the MSM line
  #       fit to log(RR(delta)) as a function of delta, for a fine grid of
  #       deltas on the x-axis plot the y-axis as VE = 1 - exp(log(RR(delta))).
  #       In other words the plotting is just plotting the log(RR(delta)) line
  #       on a transformed scale."
  delta_grid_seq <- data.frame(
    x = seq(min(delta_grid), max(delta_grid), length.out = 1000L)
  )
  rr_logscale_msm_pred <- stats::predict(msm_fit, delta_grid_seq) %>%
    unname()
  ve_msm_pred <- 1 - exp(rr_logscale_msm_pred)
  msm_plot_data <- data.table::as.data.table(
    list(psi = ve_msm_pred, delta = delta_grid_seq)
  )

  # re-package output in custom txshift_msm class
  sve_results <- mtp_risk_results
  sve_results$param_est <- sve_est
  sve_results$msm_est <- msm_output
  sve_results$.msm_data <- msm_plot_data
  sve_results$msm_fit <- msm_fit
  return(sve_results)
}

#' Plot for working MSM of stochastic-interventional VE
#'
#' @details Creates a visualization of the intervention-specific counterfactual
#'  means on the log(relative risk) scale as well as the working marginal
#'  structural model summarizing the trend across posited values of the
#'  intervention.
#'
#' @param x Object of class \code{txshift_msm} as produced by a call to
#'  \code{\link{msm_vimshift}}.
#' @param ... Additional arguments passed to \code{plot} as necessary.
#'
#' @import ggplot2
#' @importFrom latex2exp TeX
sve_plot <- function(x, ...) {
  # build geom for MSM in plot
  # error bars for marginal CIs but band for simultaneous CIs
  if (x$.ci_type == "marginal") {
    geom_ci <- geom_errorbar(
      data = x$param_est,
      aes(
        ymin = ci_lwr,
        ymax = ci_upr
      ),
      linetype = "dotted",
      width = 0.05
    )
  } else if (x$.ci_type == "simultaneous") {
    geom_ci <- geom_ribbon(
      data = x$param_est,
      aes(
        ymin = ci_lwr,
        ymax = ci_upr
      ),
      fill = "grey",
      alpha = 0.3
    )
  }

  # create plot
  p_msm <- x$param_est %>%
    ggplot(aes_string(x = "delta", y = "psi")) +
    geom_point(size = 3, alpha = 0.75) +
    geom_ci +
    geom_line(
      data = x$.msm_data, aes_string(x = "delta", y = "psi"),
      linetype = "dashed", linewidth = 2, color = "black"
    ) +
    labs(
      x = latex2exp::TeX("Shift in exposure $\\delta$"),
      y = latex2exp::TeX("Counterfactual mean $EY_{A + \\delta(W)}$"),
      title = "Estimated mean counterfactual outcome under shifted exposure",
      subtitle = paste(
        "with", x$.ci_type, "confidence intervals and",
        x$.msm_type, "working MSM summarization"
      )
    ) +
    theme_bw()

  # output plot
  return(p_msm)
}
