# Supplementary material for: Neutralizing antibody correlate of protection against severe-critical COVID-19 in the ENSEMBLE single-dose Ad26.COV2.S vaccine efficacy trial
Source: Nat Commun. 2024 Nov 12;15:9785. doi: 10.1038/s41467-024-53727-y (PMC11557889; doi:10.1038/s41467-024-53727-y)
Supplement: Supplementary file 5 — Supplementary Software 2 [file 41467_2024_53727_MOESM5_ESM.zip › sve_ens_natcomm/README.md]

# Stochastic Interventional Vaccine Efficacy Analysis

## Overview

This directory contains the implementation of stochastic-interventional vaccine
efficacy (SVE) immune correlates analyses for the manuscript "Neutralizing
antibody correlate of vaccine protection against severe-critical COVID-19"
(Carpp et al.), which describes the immune correlates analyses of the CoVPN
ENSEMBLE vaccine efficacy clinical trial.

## Organization

The SVE analysis is organized as a series of R scripts that use the [`orderly`
project](https://www.vaccineimpact.org/orderly/articles/orderly)'s organization
format. The directory uses package versions documented in a virtual environment
managed by the [`renv`](https://github.com/rstudio/renv) package for R and
documented in the `renv.lock` file in this directory. The `orderly.yml` file
documents various configuration inputs for the analysis (field "parameters"),
expected outputs (field "artefacts" -- commented out for simplicity), template
files (field "global_resources"), the order in which the analysis scripts are
automatically executed (field "sources") to produce the expected outputs, and
the reporting template's execution (field "script"). Each of the R scripts are
described below.

## Anatomy

Note that the R scripts in this directory are executed in the order specified
in the "sources" field of the `orderly.yml` file, so we describe those files in
the order in which they are run; other files included in this directory are
automatically used by the `orderly` project management system to generate the
reporting outputs and are not described.

* `_setup.R`: This script loads the `renv` environment shared across various VE
  analyses, loads several R packages used in this SVE analysis, sets up the
  parallelization scheme, and loads a few configuration parameters from the
  `trial_config.yml` file (e.g., Ab marker limits of detection).
* `sve_utils.R`: This script defines two utility functions `sve_transform` and
  `sve_plot`, which compute the SVE point estimates and inference (confidence
  intervals, p-values) and generate the SVE figures, respectively. These two R
  functions are documented in this script via the conventions defined by the
  `roxygen2` format and package (https://roxygen2.r-lib.org/).
* `sl_libs.R`: This auxiliary script loads packages used for nuisance function
  estimation and defines learning algorithms based on the approach implemented
  in the `sl3` R package (https://github.com/tlverse/sl3). The two "learners"
  defined here (for estimation of the generalized propensity score and outcome
  regression) are used to estimate components of the SVE statistical parameter
  by calling the `msm_vimshift` function implemented in the `txshift` R package
  (https://github.com/txshift) in the `run_cop_analysis` script described below.
* `setup_analysis_data.R`: This script reads in the analytic dataset produced
  for the ENSEMBLE vaccine efficacy clinical trial and produces a tabular data
  structure to which the SVE analysis code can be applied (saved as the output
  of this script in the RDS serialized data format as artifacts). This script
  also computes the placebo arm risk via the `get.marginalized.risk.no.marker`
  function in the `copcor` package (https://github.com/CoVPN/copcor/); the
  placebo risk is the denominator component of the SVE ratio parameter.
* `run_cop_analysis.R`: This script reads in the datasets (in RDS format) that
  are produced by the `setup_analysis_data` script and implements a nested loop
  to implement the SVE analysis for each of the relevant immune markers at the
  single time point (Day 29) at which they are measured in this clinical trial
  (the loop generalizes this to multiple time points as relevant to other CoVPN
  vaccine efficacy trials, like the COVE trial of the mRNA-1273 vaccine). This
  script runs the `msm_vimshift` function from the `txshift` R package in order
  to estimate the counterfactual risk at various candidate hypothetical shifts
  of the observed activity of a given immune marker; this estimated risk is the
  numerator component of the SVE ratio parameter (for an overview see Hejazi et
  al., 2023, International Journal of Infectious Diseases, PMCID: PMC10841741).
  The estimated counterfactual risk and corresponding placebo risk for each of
  the markers are combined to produced estimates of the SVE parameter as well
  as associated inference (confidence intervals, p-values) using the function
  `sve_transform` implemented in the `sve_utils` script described above.
  This script saves the analysis results for each immune marker at each time
  point in the RDS serialized data format as artifacts.
* `summarize_cop_figs.R`: This script uses the artifacts produced by the SVE
  analysis (saved in RDS format) to produce the figures for the SVE analysis,
  which include both figures of the counterfactual risk at each hypothetical
  shift in a given immune marker's activity as well as estimates of the SVE
  parameter (the ratio of the counterfactual risk and the placebo risk, on the
  vaccine efficacy scale, i.e., 1 - RR). For each marker and each time point,
  two such figures are generated and saved in PDF. These results are included
  in the SVE report when the `report.Rmd` file is executed in the final step of
  the automated process documented in the `orderly.yml` file.
