# Supplementary material for: Neutralizing antibody correlate of protection against severe-critical COVID-19 in the ENSEMBLE single-dose Ad26.COV2.S vaccine efficacy trial
Source: Nat Commun. 2024 Nov 12;15:9785. doi: 10.1038/s41467-024-53727-y (PMC11557889; doi:10.1038/s41467-024-53727-y)
Supplement: Supplementary file 5 — Supplementary Software 2 [file 41467_2024_53727_MOESM5_ESM.zip › sve_ens_natcomm/sl_libs.R]

library(arm)
library(speedglm)
library(glmnet)
library(earth)
library(rpart)
library(ranger)
library(lightgbm)
#library(xgboost)
library(hal9001)
library(Rsolnp)

###############################################################################
# SL regression learners for outcome mechanism
###############################################################################

## LightGBM
lgbm_tune_grid <- list(
  nrounds = c(20, 100, 250),
  num_leaves = c(20, 50, 80),
  max_depth = c(25, 75),
  min_data_in_leaf = c(20, 50),  # observations in leaf needed to keep leaf
  bagging_fraction = 0.7,        # proportion of observations to sample
  bagging_freq = 5,              # redo bagging every X fitting rounds
  verbose = -1
) %>% expand.grid(KEEP.OUT.ATTRS = FALSE)
lgbm_grid <- apply(lgbm_tune_grid, MARGIN = 1, function(tuning_params) {
  do.call(Lrnr_lightgbm$new, as.list(tuning_params))
})

## XGboost
#xgb_tune_grid <- list(
  #max_depth = c(3, 7),           # depth of trees
  #eta = c(0.01, 0.3, 0.9),       # learning rate
  ##lambda = c(0.1, 0.5, 1),      # L2 penalty regularization
  #alpha = c(0.1, 0.7),           # L1 penalty regularization
  ##gamma = c(0.05, 0.25, 0.75),  # across-tree regularization
  #nrounds = c(50, 200, 500),     # boosting iterations
  #colsample_bytree = 0.7,
  #subsample = 0.7,
  #verbose = 2
#) %>% expand.grid(KEEP.OUT.ATTRS = FALSE)
#xgb_grid <- apply(xgb_tune_grid, MARGIN = 1, function(tuning_params) {
  #do.call(Lrnr_xgboost$new, as.list(tuning_params))
#})

## random forests
ranger_tune_grid <- list(
  num.trees = c(50, 100, 250, 500),
  sample.fraction = c(0.6, 0.8),
  oob.error = FALSE
) %>% expand.grid(KEEP.OUT.ATTRS = FALSE)
ranger_grid <- apply(ranger_tune_grid, MARGIN = 1, function(tuning_params) {
  do.call(Lrnr_ranger$new, as.list(tuning_params))
})

# define interactions for linear modeling-based learners
# NOTE: alias covariate names since txshift _changes_ names internally
#covar_adjust_alias <- paste0("W", seq_along(config$covariates_adjust))
#covar_interact <- combn(x = covar_adjust_alias, m = 2, simplify = FALSE)
#make_interactions <- Lrnr_define_interactions$new(covar_interact)

## regularized regression: lasso, ridge, elastic net -- with interactions
lasso <- Lrnr_glmnet$new(alpha = 1, family = "gaussian")
ridge <- Lrnr_glmnet$new(alpha = 0, family = "gaussian")
enet <- Lrnr_glmnet$new(alpha = 0.5, family = "gaussian")
#lasso_inter <- Pipeline$new(make_interactions, lasso)
#ridge_inter <- Pipeline$new(make_interactions, ridge)
#enet_inter <- Pipeline$new(make_interactions, enet)

## GLM, Bayesian GLM -- with interactions
glm <- Lrnr_glm_fast$new()
bayesglm <- Lrnr_bayesglm$new()
#glm_inter <- Pipeline$new(make_interactions, glm)
#bayesglm_inter <- Pipeline$new(make_interactions, bayesglm)

## HAL
hal_binary_0th <- Lrnr_hal9001$new(
  max_degree = 3L,
  smoothness_orders = 0L,
  fit_control = list(
    nfolds = 3L,
    lambda.min.ratio = 1e-10,
    type.measure = "mse"
  ),
  family = "binomial"
)
hal_binary_1st <- Lrnr_hal9001$new(
  max_degree = 3L,
  smoothness_orders = 1L,
  fit_control = list(
    nfolds = 3L,
    lambda.min.ratio = 1e-10,
    type.measure = "mse"
  ),
  family = "binomial"
)

## simple decision tree -- no tuning
cart <- Lrnr_rpart$new()

## intercept model
intercept <- Lrnr_mean$new()

if (region == "pooled") {
  ## gotta stack 'em all
  stack_reg <- c(
    intercept,
    glm,
    bayesglm,
    lasso,
    ridge,
    enet,
    cart,
    ranger_grid,
    #lgbm_grid,
    hal_binary_0th,
    hal_binary_1st
  )
} else {
  # limited stack for outcome regression
  stack_reg <- c(
    intercept,
    glm,
    bayesglm,
    #lasso,
    #ridge,
    #enet,
    cart,
    ranger_grid
    #lgbm_grid,
    #hal_binary_0th,
    #hal_binary_1st
  )
}

## one SL to rule them all...
cv_selector_reg <- Lrnr_cv_selector$new(
  eval_function = loss_loglik_binomial
)
## by our powers combined...
logistic_meta <- Lrnr_solnp$new(
  metalearner_logistic_binomial,
  loss_loglik_binomial
)

if (region == "pooled") {
  sl_reg <- Lrnr_sl$new(
    learners = stack_reg,
    metalearner = cv_selector_reg
  )
} else {
  sl_reg <- Lrnr_sl$new(
    learners = stack_reg,
    metalearner = logistic_meta
  )
}

###############################################################################
# SL learners for fitting the conditional treatment density
###############################################################################

## HAL
hal_contin <- Lrnr_hal9001$new(
  max_degree = 3L,
  smoothness_orders = 1L,
  fit_control = list(
    nfolds = 3L,
    lambda.min.ratio = 1e-10,
    type.measure = "mse"
  ),
  family = "gaussian"
)

## semiparametric conditional density estimators
hose_hal <- Lrnr_density_semiparametric$new(
  mean_learner = hal_contin
)
hose_glm <- Lrnr_density_semiparametric$new(
  mean_learner = bayesglm
)
hese_hal_glm <- Lrnr_density_semiparametric$new(
  mean_learner = hal_contin,
  var_learner = bayesglm
)
hese_glm_glm <- Lrnr_density_semiparametric$new(
  mean_learner = bayesglm,
  var_learner = bayesglm
)
hose_cart <- Lrnr_density_semiparametric$new(
  mean_learner = cart
)
hese_cart_glm <- Lrnr_density_semiparametric$new(
  mean_learner = cart,
  var_learner = bayesglm
)

if (region == "pooled") {
  ## gotta stack 'em all
  dens_stack <- Stack$new(
    hose_hal,
    hose_glm,
    hose_cart,
    hese_hal_glm,
    hese_glm_glm,
    hese_cart_glm
  )
} else {
  ## limited stack of conditional density learners
  dens_stack <- Stack$new(
    hose_hal,
    hose_glm,
    #hose_cart,
    #hese_hal_glm,
    hese_glm_glm
    #hese_cart_glm
  )
}

## one SL to rule them all...
cv_selector_dens <- Lrnr_cv_selector$new(
  eval_function = loss_loglik_true_cat
)
sl_dens <- Lrnr_sl$new(
  learners = dens_stack,
  metalearner = cv_selector_dens
)
