# Supplementary material for: Neutralizing antibody correlate of protection against severe-critical COVID-19 in the ENSEMBLE single-dose Ad26.COV2.S vaccine efficacy trial
Source: Nat Commun. 2024 Nov 12;15:9785. doi: 10.1038/s41467-024-53727-y (PMC11557889; doi:10.1038/s41467-024-53727-y)
Supplement: Supplementary file 5 — Supplementary Software 2 [file 41467_2024_53727_MOESM5_ESM.zip › sve_ens_natcomm/summarize_cop_figs.R]

# load data
if (str_detect(trial_spec, "mock")) {
  trial_data <- fread(here("globals", config$data_cleaned))
} else {
  if (region == "pooled") {
    # use default path
    data_path <- config$data_cleaned
  } else if (region == "latam") {
    data_path <- str_replace(config$data_cleaned, "pooled", "la")
    data_path <- str_replace(data_path, "_\\d{8}", "")
  } else if (region == "northam") {
    data_path <- str_replace(config$data_cleaned, "pooled", "na")
    data_path <- str_replace(data_path, "_\\d{8}", "")
  } else if (region == "southaf") {
    data_path <- str_replace(config$data_cleaned, "pooled", "sa")
    data_path <- str_replace(data_path, "_\\d{8}", "")
  }
  # read in data
  trial_data <- fread(data_path)
  trial_data <- trial_data[!is.na(risk_score)]
}

# load analysis results and make summary figures for each marker at each time
lapply(config$timepoints, function(this_time) {
  analys_spec <- config::get(
    config = paste0("D", this_time),
    file = here("globals", "trial_config.yml")
  )
  print(paste("Generating figures for Day", this_time, "analysis"))

  # loop over endpoints
  lapply(config$endpoints, function(this_endpoint) {
    # get event indicator, event time, and failure indicator for timepoint
    this_event_ind <- analys_spec$EventIndPrimary
    this_event_time <- analys_spec$EventTimePrimary
    if (!req_molec_confirmed) {
      # loop over event names to add note string
      event_names <- lapply(c(this_event_ind, this_event_time),
                            function(event) {
        this_event_split <- unlist(str_split(event, "D"))
        this_event <- paste0(this_event_split[1],
                             "IncludeNotMolecConfirmed",
                             "D", this_event_split[2])
      })

      # overwrite variables with new names
      this_event_ind <- event_names[[1]]
      this_event_time <- event_names[[2]]
    } else {
      stop("Support for molecular confirmation of infections removed ~09/2023")
    }

    # append tag for Moderate or Severe case definitions
    if (this_endpoint != "Standard") {
      this_event_ind <- paste0(this_endpoint, this_event_ind)
      this_event_time <- paste0(this_endpoint, this_event_time)
    }

    # load in data to compute placebo risk
    data_with_placebo <- readRDS(
      paste0("data_est_input_D", this_time, "_",
             str_to_lower(this_endpoint), ".rds")
    )

    # get previously computed placebo arm risk estimate from attribute slot
    placebo_risk <- attr(data_with_placebo, "placebo_risk")

    # get maximum follow-up/failure time as minimum of two options
    # 1) last time in phase-two sample of vaccinees
    tf_max_vax <- trial_data[
      Trt == 1 & get(this_event_ind) == 1 &
        get(analys_spec$twophase_ind) == TRUE,
      # get largest observed failure time
      max(get(this_event_time))
    ]
    # 2) last time to have at least 15 units in the vaccinee subcohort
    tf_max_subcohort <- trial_data[
      Trt == 1 & get(analys_spec$twophase_ind) == TRUE & SubcohortInd == 1,
      sort(get(this_event_time), decreasing = TRUE)
    ]
    max_followup <- min(tf_max_vax, tf_max_subcohort[15] - 1)

    # loop over assays/markers in parallel
    future_lapply(config$assays, function(marker) {
      # create label for marker figure
      marker_idx <- which(config$assays %in% marker)
      marker_label <- config$assay_labels_short[marker_idx]
      # based on SAP, set assay lower limits (LLOQ, positivity cutoff)
      # to evaluate whether shifts cause violations of assay detection limit
      if (str_detect(marker, "bind")) {
        marker_lowerlim <-
          marker_limits$pos.cutoff[marker_limits$markers %in% marker]
      } else if (str_detect(marker, "neut")) {
        marker_lowerlim <-
          marker_limits$lloq[marker_limits$markers %in% marker]
      }

      # get markers responses to plot on x-axis alongside risk and/or SVE
      # NOTE: marker values should be rescaled already to log10(x * IU50)
      marker_vals <- data_with_placebo %>%
        filter(trt_ind == 1) %>%
        select(contains(marker)) %>%
        drop_na() %>%
        unlist() %>%
        unname()
      marker_mean <- mean(marker_vals[marker_vals >= log10(marker_lowerlim)])

      # check that minimal observed value of marker matches scaled LLOD/2
      #assert_that(
        #round(min(marker_vals), 4) >= round(log10(marker_llod / 2), 4)
      #)

      # create DF of immune response data for plotting
      marker_resp <- data.frame(
        expr_resp = marker_vals - marker_mean
      ) %>%
      add_column(psi = 0, y = 0) %>%
      rename(delta = expr_resp)
      setDT(marker_resp)

      # find LLOD, LLOD/2 cutoff relative to observed mean expression
      lowerlim_relscale <- log10(marker_lowerlim) - marker_mean
      lowerlim2_relscale <- log10(marker_lowerlim / 2) - marker_mean

      # load output data with risk-based, SVE results, and grid of shifts
      msm_results <- readRDS(
        file = paste0("mcop_risksve_", marker, "_D", this_time, "_",
                      str_to_lower(this_endpoint), ".rds")
      )
      delta_grid_mat <- msm_results$delta_grid_relscale %>%
        enframe() %>%
        rename(
          variant = name,
          delta_rel = value
        ) %>%
        mutate(
          delta_std = msm_results$delta_grid_markerscale,
          lowerlim_viol_prop = msm_results$lowerlim_viol_prop
        ) %>%
        # NOTE: drop negative shifts pushing large proportion below LLOD
        filter(
          delta_rel >= 0 | lowerlim_viol_prop <= lower_positivity_limit
        ) %>%
        mutate(
          id = row_number()
        ) %>%
        rename(
          overlap = lowerlim_viol_prop
        )

      # combine grid of shifts with analysis results
      msm_results$risk$param_est <- full_join(
        msm_results$risk$param_est[, id := .I], delta_grid_mat,
        by = c("delta" = "delta_rel", "id" = "id")
      ) %>% select(-id)
      msm_results$sve$param_est <- full_join(
        msm_results$sve$param_est[, id := .I], delta_grid_mat,
        by = c("delta" = "delta_rel", "id" = "id")
      ) %>% select(-id)

      # set levels for observed immunogenicity and hypothetical shifts
      msm_results$risk$param_est$variant <- factor(
        msm_results$risk$param_est$variant,
        levels = c("observed", "hypothetical")
      )
      msm_results$sve$param_est$variant <- factor(
        msm_results$sve$param_est$variant,
        levels = c("observed", "hypothetical")
      )
      pal <- c("#000000", "#808080")
      shapes <- c(22, 21)

      # generate x-axis breaks and labels for overwriting defaults
      scale_x_breaks <- sort(msm_results$risk$param_est[
        variant %in% c("hypothetical", "observed"), delta])
      scale_x_labels <- sort(round(msm_results$risk$param_est[variant %in%
        c("hypothetical", "observed"), delta_std], 0))

      # augment x-axis breaks/labels with minimum from positivity cutoff
      min_delta_relscale <- min(msm_results$sve$param_est$delta)
      scale_x_breaks <- unique(
        c(lowerlim2_relscale, lowerlim_relscale, min_delta_relscale,
          scale_x_breaks)
      )
      min_delta <- round(min(msm_results$sve$param_est$delta_std), 0)
      scale_x_labels <- unique(
        c(marker_lowerlim / 2, marker_lowerlim, min_delta, scale_x_labels)
      )

      # different labeling for bAb spike/RBD vs. PsV and LV neuts
      if (str_detect(marker, "bind")) {
        xlab_units <- "GM Concentration of"
        assay_limits_label <- "Pos. Cutoff"
        assay_impute_label <- "Pos. Cutoff / 2"
      } else if (str_detect(marker, "neut")) {
        xlab_units <- "GM Titer of"
        assay_limits_label <- "LLOQ"
        assay_impute_label <- "LLOQ / 2"
      }

      # set figure title label based on endpoint: standard, moderate, severe
      if (this_endpoint == "Standard") {
        endpoint_label <- "moderate to severe-critical COVID-19"
      } else if (this_endpoint == "Moderate") {
        endpoint_label <- "moderate COVID-19"
      } else if (this_endpoint == "Severe") {
        endpoint_label <- "severe-critical COVID-19"
      }

      # improved labeling for p-values
      if (msm_results$risk$msm_est$p_value[2] < 0.001) {
        pval_print <- "p-value < 0.001"
      } else {
        pval_print <- paste0(
          "p-value = ", round(msm_results$risk$msm_est$p_value[2],
                              config$use_digits)
        )
      }

      # plot of marker activity as subplot for risk/SVE figures
      #p_marker <- ggplot(msm_results$sve$.msm_data, aes(x = delta)) +
        #geom_vline(xintercept = 0, linetype = "dotted", colour = "red") +
        #geom_density(data = marker_resp, aes(x = delta),
                     #color = "white", fill = "green", alpha = 0.2,
                     #adjust = 0.2) +
        ## annotate the limit of detection (LOD) and half LOD
        #geom_vline(xintercept = lowerlim_relscale, linetype = "dashed",
                   #colour = "blue") +
        #geom_text(aes(lowerlim_relscale, 0.01, label = assay_limits_label,
                      #vjust = -0.15),
                  #check_overlap = TRUE, size = 12, angle = 90) +
        #geom_vline(xintercept = lowerlim2_relscale, linetype = "dashed",
                   #colour = "blue") +
        #geom_text(aes(lowerlim2_relscale, 0.02, label = assay_impute_label,
                      #vjust = -0.15),
                  #check_overlap = TRUE, size = 12, angle = 90) +
        #scale_x_continuous(
          #breaks = scale_x_breaks,
          #labels = scales::comma(
            #scale_x_labels, accuracy = 0.1, big.mark = ""
          #)
        #) +
        #labs(
          #x = paste(xlab_units, marker_label, "at Day", this_time),
          #y = "",
          #title = ""
        #) +
        #theme_bw() +
        #theme(
          #text = element_text(size = 44),
          #axis.text.x = element_text(colour = "black", size = 30,
                                     #hjust = 1, angle = 45),
          #axis.text.y = element_blank()
        #)


      # 1) plot for counterfactual infection risk in vaccinees
      p_risk_msm <- plot(msm_results$risk) +
        # annotate the observed (trial) risk and mean observed expression
        geom_hline(yintercept = msm_results$risk$param_est[delta == 0, psi],
                   linetype = "dotted", colour = "red") +
        geom_vline(xintercept = 0, linetype = "dotted", colour = "red") +
        # annotate the placebo risk
        geom_hline(yintercept = placebo_risk, linetype = "dashed",
                   colour = "black") +
        # annotate the limit of detection (LOD) and half LOD
        geom_vline(xintercept = lowerlim_relscale, linetype = "dashed",
                   colour = "blue") +
        geom_text(aes(lowerlim_relscale, 0.01, label = assay_limits_label,
                      vjust = -0.15),
                  check_overlap = TRUE, size = 12, angle = 90) +
        geom_vline(xintercept = lowerlim2_relscale, linetype = "dashed",
                   colour = "blue") +
        geom_text(aes(lowerlim2_relscale, 0.02, label = assay_impute_label,
                      vjust = -0.15),
                  check_overlap = TRUE, size = 12, angle = 90) +
        # annotate the placebo risk
        geom_text(aes(x = -0.35, y = placebo_risk,
                      label = paste("Placebo arm\ncum. risk =",
                                    round(placebo_risk,
                                          config$use_digits + 1))),
                  check_overlap = TRUE, vjust = 1.3, size = 12) +
        # add risk point estimates and CIs across shifts
        geom_errorbar(aes(ymin = ci_lwr, ymax = ci_upr),
                      width = 0.15, linewidth = 1, linetype = "dashed") +
        geom_point(data = msm_results$risk$param_est, size = 12,
                   aes(x = delta, y = psi, group = variant, shape = variant,
                       color = variant, fill = variant)) +
        # add relative marker expression/responses
        geom_dotplot(data = marker_resp, aes(x = delta),
                     method = "dotdensity", stackdir = "up",
                     stackratio = 0.2, dotsize = 0.05,
                     alpha = 0.05, binwidth = 0.3, color = "green") +
        # axis labels
        labs(
          x = paste(xlab_units, marker_label, "at Day", this_time),
          y = "Stoch. Interv. Cum. Risk in Vaccinees",
          title = paste("Cum. Risk of", endpoint_label, "by",
                        max_followup, "Days Post Day", this_time),
          subtitle = TeX(paste( "working MSM summary:",
                               paste0("($\\hat{\\beta}_{TMLE}$ = ",
                               round(msm_results$risk$msm_est$param_est[2],
                                     config$use_digits + 2L),
                               ", ",
                               pval_print, ")")))
        ) +
        # limit y-axis range
        coord_cartesian(ylim = c(0, 0.05)) +
        scale_x_continuous(
          breaks = scale_x_breaks,
          labels = scales::comma(
            scale_x_labels, accuracy = 0.1, big.mark = ""
          )
        ) +
        scale_shape_manual(values = shapes) +
        scale_color_manual(values = pal) +
        scale_fill_manual(values = pal) +
        scale_alpha_continuous(range = c(0.6, 1)) +
        theme(
          legend.position = "bottom",
          legend.background = element_rect(
            fill = "gray90", size = 0.25, linetype = "dotted"
          ),
          legend.title = element_blank(),
          text = element_text(size = 44),
          axis.text.x = element_text(colour = "black", size = 30,
                                     hjust = 1, angle = 45),
          axis.text.y = element_text(colour = "black", size = 44)
        )

      ggsave(
        filename = paste0("risk_", marker, "_D", this_time, "_",
                          str_to_lower(this_endpoint), ".pdf"),
        plot = p_risk_msm, height = 25, width = 28
      )


      # breaks for y-axis on log(1 - VE) scale
      ve_scale_min <- min(round(range(msm_results$sve$param_est$psi), 2))
      ve_scale_max <- max(round(range(msm_results$sve$param_est$psi), 3))
      ve_scale <- seq(0, 0.8, by = 0.1)
      ve_logscale <- log10(1 - ve_scale)

      # NOTE: for SVE only, change estimates to plot on log(1 - VE) scale
      msm_results$sve$param_est <- msm_results$sve$param_est %>%
        mutate(
          ci_lwr = log10(1 - ci_lwr),
          psi = log10(1 - psi),
          ci_upr = log10(1 - ci_upr)
        )
      msm_results$sve$.msm_data <- msm_results$sve$.msm_data %>%
        mutate(psi = log10(1 - psi))

      # for SVE: improved labeling for p-values
      if (msm_results$sve$msm_est$p_value[2] < 0.001) {
        pval_print <- "p-value < 0.001"
      } else {
        pval_print <- paste0(
          "p-value = ", round(msm_results$sve$msm_est$p_value[2],
                              config$use_digits)
        )
      }

      # 2) plot for counterfactual stochastic interventional vaccine efficacy
      p_sve_msm <- sve_plot(msm_results$sve) +
        # annotate the observed (trial) VE and mean observed expression
        geom_hline(yintercept = msm_results$sve$param_est[delta == 0, psi],
                   linetype = "dotted", colour = "red") +
        geom_vline(xintercept = 0, linetype = "dotted", colour = "red") +
        # annotate the LLOD and LLOD/2
        geom_vline(xintercept = lowerlim_relscale, linetype = "dashed",
                   colour = "blue") +
        geom_text(aes(lowerlim_relscale, -0.22, label = assay_limits_label,
                      vjust = -0.15),
              check_overlap = TRUE, size = 12, angle = 90) +
        geom_vline(xintercept = lowerlim2_relscale, linetype = "dashed",
                   colour = "blue") +
        geom_text(aes(lowerlim2_relscale, -0.30, label = assay_impute_label,
                      vjust = -0.15),
                  check_overlap = TRUE, size = 12, angle = 90) +
        # add SVE point estimates and CIs across shifts
        geom_errorbar(aes(ymin = ci_lwr, ymax = ci_upr),
                      width = 0.15, linewidth = 1, linetype = "dashed") +
        geom_point(data = msm_results$sve$param_est, size = 12,
                   aes(x = delta, y = psi, group = variant,
                       shape = variant, color = variant,
                       fill = variant)) +
        # add relative marker expression/responses
        geom_dotplot(data = marker_resp, aes(x = delta),
                     method = "dotdensity", stackdir = "up",
                     stackratio = 0.2, dotsize = 0.05,
                     alpha = 0.05, binwidth = 0.3, color = "green") +
        # axis labels
        labs(
          x = paste(xlab_units, marker_label, "at Day", this_time),
          y = paste("Stoch. Interv. VE (SVE)"),
          title = paste("SVE against", endpoint_label, "by",
                        max_followup, "Days Post Day", this_time),
          subtitle = TeX(paste("working MSM summary:",
                               paste0("($\\hat{\\beta}_{TMLE}$ = ",
                               round(msm_results$sve$msm_est$param_est[2],
                                     config$use_digits),
                               ", ",
                               pval_print, ")")))
        ) +
        coord_cartesian(
          ylim = c(max(ve_logscale), min(ve_logscale))
        ) +
        scale_x_continuous(
          breaks = scale_x_breaks,
          labels = scales::comma(
            scale_x_labels, accuracy = 0.1, big.mark = ""
          )
        ) +
        scale_y_reverse(
          breaks = ve_logscale,
          labels = scales::percent(ve_scale)
        ) +
        scale_shape_manual(values = shapes) +
        scale_color_manual(values = pal) +
        scale_fill_manual(values = pal) +
        theme(
          legend.position = "bottom",
          legend.background = element_rect(
            fill = "gray90", size = 0.25, linetype = "dotted"
          ),
          legend.title = element_blank(),
          text = element_text(size = 44),
          axis.text.x = element_text(colour = "black", size = 30,
                                     hjust = 1, angle = 45),
          axis.text.y = element_text(colour = "black", size = 44)
        )

      #p_sve <- p_sve_msm / p_marker +
        #plot_layout(heights = c(4, 1), axes = "collect_x")

      ggsave(
        filename = paste0("sve_", marker, "_D", this_time, "_",
                          str_to_lower(this_endpoint), ".pdf"),
        plot = p_sve_msm, height = 25, width = 28
      )
    }, future.seed = TRUE)
  })
})
