# Supplementary material for: Neutralizing antibody correlate of protection against severe-critical COVID-19 in the ENSEMBLE single-dose Ad26.COV2.S vaccine efficacy trial
Source: Nat Commun. 2024 Nov 12;15:9785. doi: 10.1038/s41467-024-53727-y (PMC11557889; doi:10.1038/s41467-024-53727-y)
Supplement: Supplementary file 5 — Supplementary Software 2 [file 41467_2024_53727_MOESM5_ESM.zip › sve_ens_natcomm/template.Rmd]

---
output:
  pdf_document: default
  html_document: default
header-includes:
   - \usepackage{eso-pic,graphicx,transparent,caption,pdflscape,float}
---

```{r}
# load results for given marker at given timepoint
if (stringr::str_detect(config$study_name, "ENSEMBLE")) {
  mcop_results <- readRDS(
    paste0("mcop_risksve_", this_assay, "_D", this_time, "_",
           str_to_lower(this_endpoint), ".rds")
  )
} else {
  mcop_results <- readRDS(
    paste0("mcop_risksve_", this_assay, "_D", this_time, ".rds")
  )
}

# extract and reformat possibly truncated delta grid for this analysis
delta_grid_tab <- mcop_results$delta_grid_relscale %>%
  enframe() %>%
  rename(
    variant = name,
    delta_rel = value
  ) %>%
  mutate(
    delta_std = mcop_results$delta_grid_markerscale,
    lowerlim_viol_prop = mcop_results$lowerlim_viol_prop
  ) %>%
  # NOTE: drop only negative shifts that push large proportion below LLOD
  filter(
    delta_rel >= 0 | lowerlim_viol_prop <= lower_positivity_limit
  ) %>%
  mutate(
    id = row_number()
  ) %>%
  rename(
    overlap = lowerlim_viol_prop
  )

# reset to DT and relabel shift column
setDT(delta_grid_tab)
setnames(delta_grid_tab, "delta_rel", "delta")

# change label D614G to observed in all cases except COVE with correct flag
if (stringr::str_detect(config$study_name, "COVE")) {
  if (!shift_by_variants) {
    # relabel D614G to "observed" for simplicity
    delta_grid_tab[variant == "D614G", variant := "observed"]
  }
} else {
  # relabel D614G to "observed" for simplicity
  delta_grid_tab[variant == "D614G", variant := "observed"]
}
```

# Stoch interv. risk: `r this_assay_name`

```{r, fig.cap = paste("Estimated stochastic interventional risk and 95\\% CIs for", this_assay_name_fig, "at Day", this_time)}
# add plot of stochastic interventional risk results
if (stringr::str_detect(config$study_name, "ENSEMBLE")) {
  knitr::include_graphics(paste0("risk_", this_assay, "_D", this_time, "_",
                                 stringr::str_to_lower(this_endpoint), ".pdf"))
} else {
  knitr::include_graphics(paste0("risk_", this_assay, "_D", this_time, ".pdf"))
}
```

```{r}
# create table of stochastic interventional risk results
mcop_table_risk <- full_join(
    mcop_results$risk$param_est[, id := .I], delta_grid_tab
  ) %>%
  select(-id)

# print table of stochastic interventional risk results
risk_table <- mcop_table_risk %>%
  select(-delta) %>%
  rename(shift = delta_std, risk_est = psi) %>%
  relocate(shift, variant, ci_lwr, risk_est, ci_upr, overlap) %>%
  knitr::kable(
    format = "markdown",
    digits = config$use_digits,
    caption = paste(
      "Stochastic interventional risk estimates and 95\\% CIs for",
      this_assay_name, "at Day", this_time
    ),
    col.names = c("GM (units/mL)", "Shift Type", "Lower 95\\% CL", "Risk Est.",
                  "Upper 95\\% CL", "Prop. $\\leq$ Limit")
  )

if (stringr::str_detect(config$study_name, "COVE")) {
  if (shift_by_variants && this_assay == "pseudoneutid50" && this_time == 57) {
    risk_table %>%
      kableExtra::add_footnote(
        label = "Units (IU50/ml) were defined by calibrating D614 ID50 titers to the 20/136 WHO International Standard, which amounted to multiplying original ID50 values by 0.242. ID50 to other strains were not calibrated to an international standard: the original ID50 values were also multiplied by 0.242 to maximize the comparability of readouts across strains."
      )
  } else {
    risk_table
  }
} else {
  risk_table
}
```

\clearpage

# Stoch. interv. VE: `r this_assay_name`

```{r, fig.cap = paste("Estimated stochastic interventional VE and 95\\% CIs for", this_assay_name_fig, "at Day", this_time)}
# add plot of stochastic interventional vaccine efficacy results
if (stringr::str_detect(config$study_name, "ENSEMBLE")) {
  knitr::include_graphics(paste0("sve_", this_assay, "_D", this_time, "_",
                                 stringr::str_to_lower(this_endpoint), ".pdf"))
} else {
  knitr::include_graphics(paste0("sve_", this_assay, "_D", this_time, ".pdf"))
}
```

```{r}
# create table of stochastic interventional vaccine efficacy results
mcop_table_sve <- full_join(
    mcop_results$sve$param_est[, id := .I], delta_grid_tab
  ) %>%
  select(-id)

# print table of stochastic interventional vaccine efficacy results
sve_table <- mcop_table_sve %>%
  select(-delta) %>%
  rename(shift = delta_std, sve_est = psi) %>%
  relocate(shift, variant, ci_lwr, sve_est, ci_upr, overlap) %>%
  knitr::kable(
    format = "markdown",
    digits = config$use_digits,
    caption = paste(
      "Stochastic interventional VE estimates and 95\\% CIs for",
      this_assay_name, "at Day", this_time
    ),
    col.names = c("GM (units/mL)", "Shift Type", "Lower 95\\% CL", "VE Est.",
                  "Upper 95\\% CL", "Prop. $\\leq$ Limit")
  )

if (stringr::str_detect(config$study_name, "COVE")) {
  if (shift_by_variants && this_assay == "pseudoneutid50" && this_time == 57) {
    sve_table %>%
      kableExtra::add_footnote(
        label = "Units (IU50/ml) were defined by calibrating D614 ID50 titers to the 20/136 WHO International Standard, which amounted to multiplying original ID50 values by 0.242. ID50 to other strains were not calibrated to an international standard: the original ID50 values were also multiplied by 0.242 to maximize the comparability of readouts across strains."
      )
  } else {
    sve_table
  }
} else {
  sve_table
}
```

\clearpage
