# Supplementary material for: Neutralizing antibody correlate of protection against severe-critical COVID-19 in the ENSEMBLE single-dose Ad26.COV2.S vaccine efficacy trial
Source: Nat Commun. 2024 Nov 12;15:9785. doi: 10.1038/s41467-024-53727-y (PMC11557889; doi:10.1038/s41467-024-53727-y)
Supplement: Supplementary file 5 — Supplementary Software 2 [file 41467_2024_53727_MOESM5_ESM.zip › sve_ens_natcomm/renv.lock]

{
  "R": {
    "Version": "4.3.3",
    "Repositories": [
      {
        "Name": "CRAN",
        "URL": "https://cran.rstudio.com"
      }
    ]
  },
  "Packages": {
    "BBmisc": {
      "Package": "BBmisc",
      "Version": "1.12",
      "Source": "Repository",
      "Repository": "CRAN",
      "Requirements": [
        "checkmate",
        "data.table",
        "methods",
        "stats",
        "utils"
      ],
      "Hash": "06759fa192620b04d2ffa8a40a6c3043"
    },
    "DBI": {
      "Package": "DBI",
      "Version": "1.2.2",
      "Source": "Repository",
      "Repository": "CRAN",
      "Requirements": [
        "R",
        "methods"
      ],
      "Hash": "164809cd72e1d5160b4cb3aa57f510fe"
    },
    "Formula": {
      "Package": "Formula",
      "Version": "1.2-5",
      "Source": "Repository",
      "Repository": "CRAN",
      "Requirements": [
        "R",
        "stats"
      ],
      "Hash": "7a29697b75e027767a53fde6c903eca7"
    },
    "Hmisc": {
      "Package": "Hmisc",
      "Version": "5.1-1",
      "Source": "Repository",
      "Repository": "CRAN",
      "Requirements": [
        "Formula",
        "base64enc",
        "cluster",
        "colorspace",
        "data.table",
        "foreign",
        "ggplot2",
        "grid",
        "gridExtra",
        "gtable",
        "htmlTable",
        "htmltools",
        "knitr",
        "methods",
        "nnet",
        "rmarkdown",
        "rpart",
        "viridis"
      ],
      "Hash": "27c7750992bc511728e2f9ebd2911199"
    },
    "KernSmooth": {
      "Package": "KernSmooth",
      "Version": "2.23-21",
      "Source": "Repository",
      "Repository": "CRAN",
      "Requirements": [
        "R",
        "stats"
      ],
      "Hash": "6314fc110e09548ba889491db6ae67fb"
    },
    "MASS": {
      "Package": "MASS",
      "Version": "7.3-60.0.1",
      "Source": "Repository",
      "Repository": "CRAN",
      "Requirements": [
        "R",
        "grDevices",
        "graphics",
        "methods",
        "stats",
        "utils"
      ],
      "Hash": "b765b28387acc8ec9e9c1530713cb19c"
    },
    "Matrix": {
      "Package": "Matrix",
      "Version": "1.6-0",
      "Source": "Repository",
      "Repository": "CRAN",
      "Requirements": [
        "R",
        "grDevices",
        "graphics",
        "grid",
        "lattice",
        "methods",
        "stats",
        "utils"
      ],
      "Hash": "31262fd18481fab05c5e7258dac163ca"
    },
    "MetBrewer": {
      "Package": "MetBrewer",
      "Version": "0.2.0",
      "Source": "GitHub",
      "RemoteType": "github",
      "RemoteHost": "api.github.com",
      "RemoteRepo": "MetBrewer",
      "RemoteUsername": "BlakeRMills",
      "RemoteRef": "HEAD",
      "RemoteSha": "3482617e90373f2012bd480557fcda73e041509d",
      "Requirements": [
        "ggplot2"
      ],
      "Hash": "5c6b1c8f2e4f741e26c47f34cb603df4"
    },
    "ModelMetrics": {
      "Package": "ModelMetrics",
      "Version": "1.2.2.2",
      "Source": "Repository",
      "Repository": "CRAN",
      "Requirements": [
        "R",
        "Rcpp",
        "data.table"
      ],
      "Hash": "40a55bd0b44719941d103291ac5e9d74"
    },
    "R.methodsS3": {
      "Package": "R.methodsS3",
      "Version": "1.8.1",
      "Source": "Repository",
      "Repository": "CRAN",
      "Requirements": [
        "R",
        "utils"
      ],
      "Hash": "4bf6453323755202d5909697b6f7c109"
    },
    "R.oo": {
      "Package": "R.oo",
      "Version": "1.24.0",
      "Source": "Repository",
      "Repository": "CRAN",
      "Requirements": [
        "R",
        "R.methodsS3",
        "methods",
        "utils"
      ],
      "Hash": "5709328352717e2f0a9c012be8a97554"
    },
    "R.utils": {
      "Package": "R.utils",
      "Version": "2.11.0",
      "Source": "Repository",
      "Repository": "CRAN",
      "Requirements": [
        "R",
        "R.methodsS3",
        "R.oo",
        "methods",
        "tools",
        "utils"
      ],
      "Hash": "a7ecb8e60815c7a18648e84cd121b23a"
    },
    "R6": {
      "Package": "R6",
      "Version": "2.5.1",
      "Source": "Repository",
      "Repository": "CRAN",
      "Requirements": [
        "R"
      ],
      "Hash": "470851b6d5d0ac559e9d01bb352b4021"
    },
    "RColorBrewer": {
      "Package": "RColorBrewer",
      "Version": "1.1-3",
      "Source": "Repository",
      "Repository": "CRAN",
      "Requirements": [
        "R"
      ],
      "Hash": "45f0398006e83a5b10b72a90663d8d8c"
    },
    "ROCR": {
      "Package": "ROCR",
      "Version": "1.0-11",
      "Source": "Repository",
      "Repository": "CRAN",
      "Requirements": [
        "R",
        "gplots",
        "grDevices",
        "graphics",
        "methods",
        "stats"
      ],
      "Hash": "cc151930e20e16427bc3d0daec62b4a9"
    },
    "RSQLite": {
      "Package": "RSQLite",
      "Version": "2.3.5",
      "Source": "Repository",
      "Repository": "CRAN",
      "Requirements": [
        "DBI",
        "R",
        "bit64",
        "blob",
        "cpp11",
        "memoise",
        "methods",
        "pkgconfig",
        "plogr",
        "rlang"
      ],
      "Hash": "f5a75d57e0a3014a6ef537ac04a80fc6"
    },
    "Rcpp": {
      "Package": "Rcpp",
      "Version": "1.0.10",
      "Source": "Repository",
      "Repository": "CRAN",
      "Requirements": [
        "methods",
        "utils"
      ],
      "Hash": "e749cae40fa9ef469b6050959517453c"
    },
    "RcppEigen": {
      "Package": "RcppEigen",
      "Version": "0.3.3.9.4",
      "Source": "Repository",
      "Repository": "CRAN",
      "Requirements": [
        "R",
        "Rcpp",
        "stats",
        "utils"
      ],
      "Hash": "acb0a5bf38490f26ab8661b467f4f53a"
    },
    "Rdpack": {
      "Package": "Rdpack",
      "Version": "2.3.1",
      "Source": "Repository",
      "Repository": "CRAN",
      "Requirements": [
        "R",
        "methods",
        "rbibutils",
        "tools",
        "utils"
      ],
      "Hash": "6cc7e06de6297f7021e7ed2dee56e742"
    },
    "Rsolnp": {
      "Package": "Rsolnp",
      "Version": "1.16",
      "Source": "Repository",
      "Repository": "CRAN",
      "Requirements": [
        "R",
        "parallel",
        "stats",
        "truncnorm"
      ],
      "Hash": "2cd14f57e6b9f0c22e6b458db5cfc710"
    },
    "SQUAREM": {
      "Package": "SQUAREM",
      "Version": "2021.1",
      "Source": "Repository",
      "Repository": "CRAN",
      "Requirements": [
        "R"
      ],
      "Hash": "0cf10dab0d023d5b46a5a14387556891"
    },
    "SuperLearner": {
      "Package": "SuperLearner",
      "Version": "2.0-28.1",
      "Source": "Repository",
      "Repository": "CRAN",
      "Requirements": [
        "R",
        "cvAUC",
        "gam",
        "nnls"
      ],
      "Hash": "1779fb40d0e1189fb1a1cb3bd3ce906e"
    },
    "TeachingDemos": {
      "Package": "TeachingDemos",
      "Version": "2.12",
      "Source": "Repository",
      "Repository": "CRAN",
      "Requirements": [
        "R"
      ],
      "Hash": "41e566d7eab7307a31b3dee3b203c7e0"
    },
    "abind": {
      "Package": "abind",
      "Version": "1.4-5",
      "Source": "Repository",
      "Repository": "CRAN",
      "Requirements": [
        "R",
        "methods",
        "utils"
      ],
      "Hash": "4f57884290cc75ab22f4af9e9d4ca862"
    },
    "arm": {
      "Package": "arm",
      "Version": "1.12-2",
      "Source": "Repository",
      "Repository": "CRAN",
      "Requirements": [
        "MASS",
        "Matrix",
        "R",
        "abind",
        "coda",
        "grDevices",
        "graphics",
        "lme4",
        "methods",
        "nlme",
        "stats",
        "utils"
      ],
      "Hash": "c69d85bd59581f5fdca0c520b6516b9a"
    },
    "askpass": {
      "Package": "askpass",
      "Version": "1.1",
      "Source": "Repository",
      "Repository": "CRAN",
      "Requirements": [
        "sys"
      ],
      "Hash": "e8a22846fff485f0be3770c2da758713"
    },
    "assertthat": {
      "Package": "assertthat",
      "Version": "0.2.1",
      "Source": "Repository",
      "Repository": "CRAN",
      "Requirements": [
        "tools"
      ],
      "Hash": "50c838a310445e954bc13f26f26a6ecf"
    },
    "backports": {
      "Package": "backports",
      "Version": "1.4.1",
      "Source": "Repository",
      "Repository": "CRAN",
      "Requirements": [
        "R"
      ],
      "Hash": "c39fbec8a30d23e721980b8afb31984c"
    },
    "base64enc": {
      "Package": "base64enc",
      "Version": "0.1-3",
      "Source": "Repository",
      "Repository": "CRAN",
      "Requirements": [
        "R"
      ],
      "Hash": "543776ae6848fde2f48ff3816d0628bc"
    },
    "biglm": {
      "Package": "biglm",
      "Version": "0.9-2.1",
      "Source": "Repository",
      "Repository": "CRAN",
      "Requirements": [
        "DBI",
        "methods"
      ],
      "Hash": "fb9718b294f541ed3adae42b8c830ae7"
    },
    "bit": {
      "Package": "bit",
      "Version": "4.0.4",
      "Source": "Repository",
      "Repository": "CRAN",
      "Requirements": [
        "R"
      ],
      "Hash": "f36715f14d94678eea9933af927bc15d"
    },
    "bit64": {
      "Package": "bit64",
      "Version": "4.0.5",
      "Source": "Repository",
      "Repository": "CRAN",
      "Requirements": [
        "R",
        "bit",
        "methods",
        "stats",
        "utils"
      ],
      "Hash": "9fe98599ca456d6552421db0d6772d8f"
    },
    "bitops": {
      "Package": "bitops",
      "Version": "1.0-7",
      "Source": "Repository",
      "Repository": "CRAN",
      "Hash": "b7d8d8ee39869c18d8846a184dd8a1af"
    },
    "blob": {
      "Package": "blob",
      "Version": "1.2.2",
      "Source": "Repository",
      "Repository": "CRAN",
      "Requirements": [
        "methods",
        "rlang",
        "vctrs"
      ],
      "Hash": "dc5f7a6598bb025d20d66bb758f12879"
    },
    "boot": {
      "Package": "boot",
      "Version": "1.3-28",
      "Source": "Repository",
      "Repository": "CRAN",
      "Requirements": [
        "R",
        "graphics",
        "stats"
      ],
      "Hash": "0baa960e3b49c6176a4f42addcbacc59"
    },
    "brio": {
      "Package": "brio",
      "Version": "1.1.4",
      "Source": "Repository",
      "Repository": "CRAN",
      "Requirements": [
        "R"
      ],
      "Hash": "68bd2b066e1fe780bbf62fc8bcc36de3"
    },
    "broom": {
      "Package": "broom",
      "Version": "0.7.10",
      "Source": "Repository",
      "Repository": "CRAN",
      "Requirements": [
        "R",
        "backports",
        "dplyr",
        "ellipsis",
        "generics",
        "ggplot2",
        "glue",
        "methods",
        "purrr",
        "rlang",
        "stringr",
        "tibble",
        "tidyr"
      ],
      "Hash": "ddf8bc55ea050f984835dd2d23cd6828"
    },
    "caTools": {
      "Package": "caTools",
      "Version": "1.18.2",
      "Source": "Repository",
      "Repository": "CRAN",
      "Requirements": [
        "R",
        "bitops"
      ],
      "Hash": "34d90fa5845004236b9eacafc51d07b2"
    },
    "cachem": {
      "Package": "cachem",
      "Version": "1.0.6",
      "Source": "Repository",
      "Repository": "CRAN",
      "Requirements": [
        "fastmap",
        "rlang"
      ],
      "Hash": "648c5b3d71e6a37e3043617489a0a0e9"
    },
    "callr": {
      "Package": "callr",
      "Version": "3.7.4",
      "Source": "Repository",
      "Repository": "CRAN",
      "Requirements": [
        "R",
        "R6",
        "processx",
        "utils"
      ],
      "Hash": "01fea59805eb6bf38a0db186cd3cb5f4"
    },
    "caret": {
      "Package": "caret",
      "Version": "6.0-94",
      "Source": "Repository",
      "Repository": "CRAN",
      "Requirements": [
        "ModelMetrics",
        "R",
        "e1071",
        "foreach",
        "ggplot2",
        "grDevices",
        "lattice",
        "methods",
        "nlme",
        "pROC",
        "plyr",
        "recipes",
        "reshape2",
        "stats",
        "stats4",
        "utils",
        "withr"
      ],
      "Hash": "528692344d5a174552e3bf7acdfbaebd"
    },
    "cellranger": {
      "Package": "cellranger",
      "Version": "1.1.0",
      "Source": "Repository",
      "Repository": "CRAN",
      "Requirements": [
        "R",
        "rematch",
        "tibble"
      ],
      "Hash": "f61dbaec772ccd2e17705c1e872e9e7c"
    },
    "checkmate": {
      "Package": "checkmate",
      "Version": "2.1.0",
      "Source": "Repository",
      "Repository": "CRAN",
      "Requirements": [
        "R",
        "backports",
        "utils"
      ],
      "Hash": "147e4db6909d8814bb30f671b49d7e06"
    },
    "class": {
      "Package": "class",
      "Version": "7.3-22",
      "Source": "Repository",
      "Repository": "CRAN",
      "Requirements": [
        "MASS",
        "R",
        "stats",
        "utils"
      ],
      "Hash": "f91f6b29f38b8c280f2b9477787d4bb2"
    },
    "cli": {
      "Package": "cli",
      "Version": "3.6.1",
      "Source": "Repository",
      "Repository": "CRAN",
      "Requirements": [
        "R",
        "utils"
      ],
      "Hash": "89e6d8219950eac806ae0c489052048a"
    },
    "clipr": {
      "Package": "clipr",
      "Version": "0.7.1",
      "Source": "Repository",
      "Repository": "CRAN",
      "Requirements": [
        "utils"
      ],
      "Hash": "ebaa97ac99cc2daf04e77eecc7b781d7"
    },
    "cluster": {
      "Package": "cluster",
      "Version": "2.1.6",
      "Source": "Repository",
      "Repository": "CRAN",
      "Requirements": [
        "R",
        "grDevices",
        "graphics",
        "stats",
        "utils"
      ],
      "Hash": "0aaa05204035dc43ea0004b9c76611dd"
    },
    "coda": {
      "Package": "coda",
      "Version": "0.19-4",
      "Source": "Repository",
      "Repository": "CRAN",
      "Requirements": [
        "R",
        "lattice"
      ],
      "Hash": "24b6d006b8b2343876cf230687546932"
    },
    "codetools": {
      "Package": "codetools",
      "Version": "0.2-18",
      "Source": "Repository",
      "Repository": "CRAN",
      "Requirements": [
        "R"
      ],
      "Hash": "019388fc48e48b3da0d3a76ff94608a8"
    },
    "colorspace": {
      "Package": "colorspace",
      "Version": "2.0-3",
      "Source": "Repository",
      "Repository": "CRAN",
      "Requirements": [
        "R",
        "grDevices",
        "graphics",
        "methods",
        "stats"
      ],
      "Hash": "bb4341986bc8b914f0f0acf2e4a3f2f7"
    },
    "config": {
      "Package": "config",
      "Version": "0.3.1",
      "Source": "Repository",
      "Repository": "CRAN",
      "Requirements": [
        "yaml"
      ],
      "Hash": "31d77b09f63550cee9ecb5a08bf76e8f"
    },
    "conflicted": {
      "Package": "conflicted",
      "Version": "1.0.4",
      "Source": "Repository",
      "Repository": "CRAN",
      "Requirements": [
        "R",
        "memoise",
        "rlang"
      ],
      "Hash": "43c5107cc96f47043a56736768ecc59d"
    },
    "copcor": {
      "Package": "copcor",
      "Version": "2024.1-22",
      "Source": "GitHub",
      "RemoteType": "github",
      "RemoteHost": "api.github.com",
      "RemoteRepo": "copcor",
      "RemoteUsername": "CoVPN",
      "RemoteRef": "HEAD",
      "RemoteSha": "4c01418bc08419c288e243d5d6dda8651f38b6ee",
      "Requirements": [
        "Hmisc",
        "R",
        "assertthat",
        "kyotil",
        "marginalizedRisk",
        "methods",
        "plotrix",
        "survey",
        "survival"
      ],
      "Hash": "c45743a833f93dab9a833c4b7260e947"
    },
    "cpp11": {
      "Package": "cpp11",
      "Version": "0.4.3",
      "Source": "Repository",
      "Repository": "CRAN",
      "Hash": "ed588261931ee3be2c700d22e94a29ab"
    },
    "crayon": {
      "Package": "crayon",
      "Version": "1.5.1",
      "Source": "Repository",
      "Repository": "CRAN",
      "Requirements": [
        "grDevices",
        "methods",
        "utils"
      ],
      "Hash": "8dc45fd8a1ee067a92b85ef274e66d6a"
    },
    "credentials": {
      "Package": "credentials",
      "Version": "1.3.1",
      "Source": "Repository",
      "Repository": "CRAN",
      "Requirements": [
        "askpass",
        "curl",
        "jsonlite",
        "openssl",
        "sys"
      ],
      "Hash": "db9463f8f96444ac790bef2076048699"
    },
    "curl": {
      "Package": "curl",
      "Version": "4.3.2",
      "Source": "Repository",
      "Repository": "CRAN",
      "Requirements": [
        "R"
      ],
      "Hash": "022c42d49c28e95d69ca60446dbabf88"
    },
    "cvAUC": {
      "Package": "cvAUC",
      "Version": "1.1.4",
      "Source": "Repository",
      "Repository": "CRAN",
      "Requirements": [
        "ROCR",
        "data.table"
      ],
      "Hash": "07bca048cef2774d3bc39b8b7f507cff"
    },
    "data.table": {
      "Package": "data.table",
      "Version": "1.14.8",
      "Source": "Repository",
      "Repository": "CRAN",
      "Requirements": [
        "R",
        "methods"
      ],
      "Hash": "b4c06e554f33344e044ccd7fdca750a9"
    },
    "dbarts": {
      "Package": "dbarts",
      "Version": "0.9-20",
      "Source": "Repository",
      "Repository": "CRAN",
      "Requirements": [
        "R",
        "graphics",
        "methods",
        "parallel",
        "stats"
      ],
      "Hash": "c01631750a7e38725f5d356c9c20b925"
    },
    "dbplyr": {
      "Package": "dbplyr",
      "Version": "2.1.1",
      "Source": "Repository",
      "Repository": "CRAN",
      "Requirements": [
        "DBI",
        "R",
        "R6",
        "assertthat",
        "blob",
        "dplyr",
        "ellipsis",
        "glue",
        "lifecycle",
        "magrittr",
        "methods",
        "purrr",
        "rlang",
        "tibble",
        "tidyselect",
        "utils",
        "vctrs",
        "withr"
      ],
      "Hash": "1f37fa4ab2f5f7eded42f78b9a887182"
    },
    "delayed": {
      "Package": "delayed",
      "Version": "0.4.0",
      "Source": "GitHub",
      "RemoteType": "github",
      "RemoteHost": "api.github.com",
      "RemoteRepo": "delayed",
      "RemoteUsername": "tlverse",
      "RemoteRef": "HEAD",
      "RemoteSha": "bf7ca82ff316f22e84706e9128e8d832be0785bc",
      "Requirements": [
        "BBmisc",
        "R",
        "R.oo",
        "R.utils",
        "R6",
        "assertthat",
        "data.table",
        "future",
        "igraph",
        "progress",
        "rlang",
        "rstackdeque",
        "uuid",
        "visNetwork"
      ],
      "Hash": "700ee7684abbd2fbdfd3f8ebdbcdf114"
    },
    "desc": {
      "Package": "desc",
      "Version": "1.4.3",
      "Source": "Repository",
      "Repository": "CRAN",
      "Requirements": [
        "R",
        "R6",
        "cli",
        "utils"
      ],
      "Hash": "99b79fcbd6c4d1ce087f5c5c758b384f"
    },
    "diffobj": {
      "Package": "diffobj",
      "Version": "0.3.5",
      "Source": "Repository",
      "Repository": "CRAN",
      "Requirements": [
        "R",
        "crayon",
        "methods",
        "stats",
        "tools",
        "utils"
      ],
      "Hash": "bcaa8b95f8d7d01a5dedfd959ce88ab8"
    },
    "digest": {
      "Package": "digest",
      "Version": "0.6.34",
      "Source": "Repository",
      "Repository": "CRAN",
      "Requirements": [
        "R",
        "utils"
      ],
      "Hash": "7ede2ee9ea8d3edbf1ca84c1e333ad1a"
    },
    "docopt": {
      "Package": "docopt",
      "Version": "0.7.1",
      "Source": "Repository",
      "Repository": "CRAN",
      "Requirements": [
        "methods"
      ],
      "Hash": "e9eeef7931ee99ca0093f3f20b88e09b"
    },
    "dplyr": {
      "Package": "dplyr",
      "Version": "1.1.4",
      "Source": "Repository",
      "Repository": "RSPM",
      "Requirements": [
        "R",
        "R6",
        "cli",
        "generics",
        "glue",
        "lifecycle",
        "magrittr",
        "methods",
        "pillar",
        "rlang",
        "tibble",
        "tidyselect",
        "utils",
        "vctrs"
      ],
      "Hash": "fedd9d00c2944ff00a0e2696ccf048ec"
    },
    "dtplyr": {
      "Package": "dtplyr",
      "Version": "1.1.0",
      "Source": "Repository",
      "Repository": "CRAN",
      "Requirements": [
        "R",
        "crayon",
        "data.table",
        "dplyr",
        "ellipsis",
        "glue",
        "lifecycle",
        "rlang",
        "tibble",
        "tidyselect",
        "vctrs"
      ],
      "Hash": "1e14e4c5b2814de5225312394bc316da"
    },
    "e1071": {
      "Package": "e1071",
      "Version": "1.7-13",
      "Source": "Repository",
      "Repository": "CRAN",
      "Requirements": [
        "class",
        "grDevices",
        "graphics",
        "methods",
        "proxy",
        "stats",
        "utils"
      ],
      "Hash": "1046cb48d06cb40c2900d8878f03a0fe"
    },
    "earth": {
      "Package": "earth",
      "Version": "5.3.2",
      "Source": "Repository",
      "Repository": "CRAN",
      "Requirements": [
        "Formula",
        "R",
        "TeachingDemos",
        "plotmo"
      ],
      "Hash": "1a97c41edcc9b87ec45ffdc128075909"
    },
    "ellipsis": {
      "Package": "ellipsis",
      "Version": "0.3.2",
      "Source": "Repository",
      "Repository": "CRAN",
      "Requirements": [
        "R",
        "rlang"
      ],
      "Hash": "bb0eec2fe32e88d9e2836c2f73ea2077"
    },
    "evaluate": {
      "Package": "evaluate",
      "Version": "0.23",
      "Source": "Repository",
      "Repository": "RSPM",
      "Requirements": [
        "R",
        "methods"
      ],
      "Hash": "daf4a1246be12c1fa8c7705a0935c1a0"
    },
    "fansi": {
      "Package": "fansi",
      "Version": "1.0.3",
      "Source": "Repository",
      "Repository": "CRAN",
      "Requirements": [
        "R",
        "grDevices",
        "utils"
      ],
      "Hash": "83a8afdbe71839506baa9f90eebad7ec"
    },
    "farver": {
      "Package": "farver",
      "Version": "2.1.0",
      "Source": "Repository",
      "Repository": "CRAN",
      "Hash": "c98eb5133d9cb9e1622b8691487f11bb"
    },
    "fastmap": {
      "Package": "fastmap",
      "Version": "1.1.0",
      "Source": "Repository",
      "Repository": "CRAN",
      "Hash": "77bd60a6157420d4ffa93b27cf6a58b8"
    },
    "forcats": {
      "Package": "forcats",
      "Version": "0.5.1",
      "Source": "Repository",
      "Repository": "CRAN",
      "Requirements": [
        "R",
        "ellipsis",
        "magrittr",
        "rlang",
        "tibble"
      ],
      "Hash": "81c3244cab67468aac4c60550832655d"
    },
    "foreach": {
      "Package": "foreach",
      "Version": "1.5.2",
      "Source": "Repository",
      "Repository": "CRAN",
      "Requirements": [
        "R",
        "codetools",
        "iterators",
        "utils"
      ],
      "Hash": "618609b42c9406731ead03adf5379850"
    },
    "foreign": {
      "Package": "foreign",
      "Version": "0.8-86",
      "Source": "Repository",
      "Repository": "CRAN",
      "Requirements": [
        "R",
        "methods",
        "stats",
        "utils"
      ],
      "Hash": "550170303dbb19d07b2bcc288068e7dc"
    },
    "fs": {
      "Package": "fs",
      "Version": "1.5.2",
      "Source": "Repository",
      "Repository": "CRAN",
      "Requirements": [
        "R",
        "methods"
      ],
      "Hash": "7c89603d81793f0d5486d91ab1fc6f1d"
    },
    "furrr": {
      "Package": "furrr",
      "Version": "0.2.3",
      "Source": "Repository",
      "Repository": "CRAN",
      "Requirements": [
        "R",
        "ellipsis",
        "future",
        "globals",
        "lifecycle",
        "purrr",
        "rlang",
        "vctrs"
      ],
      "Hash": "2aba4ab06e8707ac054c6683cb6fed56"
    },
    "future": {
      "Package": "future",
      "Version": "1.26.1",
      "Source": "Repository",
      "Repository": "CRAN",
      "Requirements": [
        "digest",
        "globals",
        "listenv",
        "parallel",
        "parallelly",
        "tools",
        "utils"
      ],
      "Hash": "cd20396d5395828de2e12d60467f6a53"
    },
    "future.apply": {
      "Package": "future.apply",
      "Version": "1.9.0",
      "Source": "Repository",
      "Repository": "CRAN",
      "Requirements": [
        "R",
        "future",
        "globals",
        "parallel",
        "utils"
      ],
      "Hash": "8ec2bd333ccd4df6bf70e68dded6c364"
    },
    "gam": {
      "Package": "gam",
      "Version": "1.22-3",
      "Source": "Repository",
      "Repository": "CRAN",
      "Requirements": [
        "R",
        "foreach",
        "methods",
        "splines",
        "stats"
      ],
      "Hash": "3ff819acc26930ea8d4ebc743ca63618"
    },
    "gargle": {
      "Package": "gargle",
      "Version": "1.2.0",
      "Source": "Repository",
      "Repository": "CRAN",
      "Requirements": [
        "R",
        "cli",
        "fs",
        "glue",
        "httr",
        "jsonlite",
        "rappdirs",
        "rlang",
        "rstudioapi",
        "stats",
        "utils",
        "withr"
      ],
      "Hash": "9d234e6a87a6f8181792de6dc4a00e39"
    },
    "generics": {
      "Package": "generics",
      "Version": "0.1.2",
      "Source": "Repository",
      "Repository": "CRAN",
      "Requirements": [
        "R",
        "methods"
      ],
      "Hash": "177475892cf4a55865868527654a7741"
    },
    "gert": {
      "Package": "gert",
      "Version": "1.4.3",
      "Source": "Repository",
      "Repository": "CRAN",
      "Requirements": [
        "askpass",
        "credentials",
        "openssl",
        "rstudioapi",
        "sys",
        "zip"
      ],
      "Hash": "3a3f29a74f8bd85ed8d53ab039b18bcd"
    },
    "ggplot2": {
      "Package": "ggplot2",
      "Version": "3.4.4",
      "Source": "Repository",
      "Repository": "CRAN",
      "Requirements": [
        "MASS",
        "R",
        "cli",
        "glue",
        "grDevices",
        "grid",
        "gtable",
        "isoband",
        "lifecycle",
        "mgcv",
        "rlang",
        "scales",
        "stats",
        "tibble",
        "vctrs",
        "withr"
      ],
      "Hash": "313d31eff2274ecf4c1d3581db7241f9"
    },
    "ggrepel": {
      "Package": "ggrepel",
      "Version": "0.9.5",
      "Source": "Repository",
      "Repository": "CRAN",
      "Requirements": [
        "R",
        "Rcpp",
        "ggplot2",
        "grid",
        "rlang",
        "scales",
        "withr"
      ],
      "Hash": "cc3361e234c4a5050e29697d675764aa"
    },
    "globals": {
      "Package": "globals",
      "Version": "0.15.1",
      "Source": "Repository",
      "Repository": "CRAN",
      "Requirements": [
        "R",
        "codetools"
      ],
      "Hash": "9449b1dfaf8609db72556cfbe228285d"
    },
    "glue": {
      "Package": "glue",
      "Version": "1.6.2",
      "Source": "Repository",
      "Repository": "CRAN",
      "Requirements": [
        "R",
        "methods"
      ],
      "Hash": "4f2596dfb05dac67b9dc558e5c6fba2e"
    },
    "googledrive": {
      "Package": "googledrive",
      "Version": "2.0.0",
      "Source": "Repository",
      "Repository": "CRAN",
      "Requirements": [
        "R",
        "cli",
        "gargle",
        "glue",
        "httr",
        "jsonlite",
        "lifecycle",
        "magrittr",
        "pillar",
        "purrr",
        "rlang",
        "tibble",
        "utils",
        "uuid",
        "vctrs",
        "withr"
      ],
      "Hash": "c3a25adbbfbb03f12e6f88c5fb1f3024"
    },
    "googlesheets4": {
      "Package": "googlesheets4",
      "Version": "1.0.0",
      "Source": "Repository",
      "Repository": "CRAN",
      "Requirements": [
        "R",
        "cellranger",
        "cli",
        "curl",
        "gargle",
        "glue",
        "googledrive",
        "httr",
        "ids",
        "magrittr",
        "methods",
        "purrr",
        "rematch2",
        "rlang",
        "tibble",
        "utils",
        "vctrs"
      ],
      "Hash": "9a6564184dc4a81daea4f1d7ce357c6a"
    },
    "gower": {
      "Package": "gower",
      "Version": "1.0.0",
      "Source": "Repository",
      "Repository": "CRAN",
      "Hash": "e30deda901954a80e035ad2e972ba7fd"
    },
    "gplots": {
      "Package": "gplots",
      "Version": "3.1.3",
      "Source": "Repository",
      "Repository": "CRAN",
      "Requirements": [
        "KernSmooth",
        "R",
        "caTools",
        "gtools",
        "methods",
        "stats"
      ],
      "Hash": "75437dd4c43599f6e9418ea249495fda"
    },
    "gridExtra": {
      "Package": "gridExtra",
      "Version": "2.3",
      "Source": "Repository",
      "Repository": "CRAN",
      "Requirements": [
        "grDevices",
        "graphics",
        "grid",
        "gtable",
        "utils"
      ],
      "Hash": "7d7f283939f563670a697165b2cf5560"
    },
    "gtable": {
      "Package": "gtable",
      "Version": "0.3.0",
      "Source": "Repository",
      "Repository": "CRAN",
      "Requirements": [
        "R",
        "grid"
      ],
      "Hash": "ac5c6baf7822ce8732b343f14c072c4d"
    },
    "gtools": {
      "Package": "gtools",
      "Version": "3.9.4",
      "Source": "Repository",
      "Repository": "CRAN",
      "Requirements": [
        "methods",
        "stats",
        "utils"
      ],
      "Hash": "88bb96eaf7140cdf29e374ef74182220"
    },
    "hal9001": {
      "Package": "hal9001",
      "Version": "0.4.5",
      "Source": "GitHub",
      "RemoteType": "github",
      "RemoteHost": "api.github.com",
      "RemoteRepo": "hal9001",
      "RemoteUsername": "tlverse",
      "RemoteRef": "devel",
      "RemoteSha": "dbd93bfe157f7d3123c7ad63d12ccedffb61a43b",
      "Requirements": [
        "Matrix",
        "R",
        "Rcpp",
        "RcppEigen",
        "assertthat",
        "data.table",
        "glmnet",
        "methods",
        "origami",
        "stats",
        "stringr",
        "utils"
      ],
      "Hash": "30af56aed249d8bcbdb1c2b369bc88a3"
    },
    "haldensify": {
      "Package": "haldensify",
      "Version": "0.2.2",
      "Source": "GitHub",
      "RemoteType": "github",
      "RemoteHost": "api.github.com",
      "RemoteRepo": "haldensify",
      "RemoteUsername": "nhejazi",
      "RemoteRef": "HEAD",
      "RemoteSha": "81dba9e8731b079052593ac28fbfdfd6240ee8b4",
      "Requirements": [
        "R",
        "Rdpack",
        "assertthat",
        "data.table",
        "dplyr",
        "future.apply",
        "ggplot2",
        "hal9001",
        "latex2exp",
        "matrixStats",
        "origami",
        "rlang",
        "rsample",
        "scales",
        "stats",
        "tibble",
        "utils"
      ],
      "Hash": "261d09857c27c8a1aca39147584d0127"
    },
    "hardhat": {
      "Package": "hardhat",
      "Version": "1.2.0",
      "Source": "Repository",
      "Repository": "CRAN",
      "Requirements": [
        "R",
        "glue",
        "rlang",
        "tibble",
        "vctrs"
      ],
      "Hash": "7cd2660e174e555b05aaeac979dee22b"
    },
    "haven": {
      "Package": "haven",
      "Version": "2.4.3",
      "Source": "Repository",
      "Repository": "CRAN",
      "Requirements": [
        "R",
        "cpp11",
        "forcats",
        "hms",
        "methods",
        "readr",
        "rlang",
        "tibble",
        "tidyselect",
        "vctrs"
      ],
      "Hash": "10bec8a8264f3eb59531e8c4c0303f96"
    },
    "here": {
      "Package": "here",
      "Version": "1.0.1",
      "Source": "Repository",
      "Repository": "CRAN",
      "Requirements": [
        "rprojroot"
      ],
      "Hash": "24b224366f9c2e7534d2344d10d59211"
    },
    "highr": {
      "Package": "highr",
      "Version": "0.9",
      "Source": "Repository",
      "Repository": "CRAN",
      "Requirements": [
        "R",
        "xfun"
      ],
      "Hash": "8eb36c8125038e648e5d111c0d7b2ed4"
    },
    "hms": {
      "Package": "hms",
      "Version": "1.1.1",
      "Source": "Repository",
      "Repository": "CRAN",
      "Requirements": [
        "ellipsis",
        "lifecycle",
        "methods",
        "pkgconfig",
        "rlang",
        "vctrs"
      ],
      "Hash": "5b8a2dd0fdbe2ab4f6081e6c7be6dfca"
    },
    "htmlTable": {
      "Package": "htmlTable",
      "Version": "2.4.2",
      "Source": "Repository",
      "Repository": "CRAN",
      "Requirements": [
        "R",
        "checkmate",
        "htmltools",
        "htmlwidgets",
        "knitr",
        "magrittr",
        "methods",
        "rstudioapi",
        "stringr"
      ],
      "Hash": "0164d8cade33fac2190703da7e6e3241"
    },
    "htmltools": {
      "Package": "htmltools",
      "Version": "0.5.7",
      "Source": "Repository",
      "Repository": "CRAN",
      "Requirements": [
        "R",
        "base64enc",
        "digest",
        "ellipsis",
        "fastmap",
        "grDevices",
        "rlang",
        "utils"
      ],
      "Hash": "2d7b3857980e0e0d0a1fd6f11928ab0f"
    },
    "htmlwidgets": {
      "Package": "htmlwidgets",
      "Version": "1.5.4",
      "Source": "Repository",
      "Repository": "CRAN",
      "Requirements": [
        "grDevices",
        "htmltools",
        "jsonlite",
        "yaml"
      ],
      "Hash": "76147821cd3fcd8c4b04e1ef0498e7fb"
    },
    "httr": {
      "Package": "httr",
      "Version": "1.4.2",
      "Source": "Repository",
      "Repository": "CRAN",
      "Requirements": [
        "R",
        "R6",
        "curl",
        "jsonlite",
        "mime",
        "openssl"
      ],
      "Hash": "a525aba14184fec243f9eaec62fbed43"
    },
    "ids": {
      "Package": "ids",
      "Version": "1.0.1",
      "Source": "Repository",
      "Repository": "CRAN",
      "Requirements": [
        "openssl",
        "uuid"
      ],
      "Hash": "99df65cfef20e525ed38c3d2577f7190"
    },
    "igraph": {
      "Package": "igraph",
      "Version": "1.3.2",
      "Source": "Repository",
      "Repository": "CRAN",
      "Requirements": [
        "Matrix",
        "grDevices",
        "graphics",
        "magrittr",
        "methods",
        "pkgconfig",
        "stats",
        "utils"
      ],
      "Hash": "48e890b2ccaeb5cdce18f14781ae76d6"
    },
    "imputeMissings": {
      "Package": "imputeMissings",
      "Version": "0.0.3",
      "Source": "Repository",
      "Repository": "CRAN",
      "Requirements": [
        "randomForest",
        "stats"
      ],
      "Hash": "86436f0153a60b5b5795d5fef8067bf8"
    },
    "ipred": {
      "Package": "ipred",
      "Version": "0.9-13",
      "Source": "Repository",
      "Repository": "CRAN",
      "Requirements": [
        "MASS",
        "R",
        "class",
        "nnet",
        "prodlim",
        "rpart",
        "survival"
      ],
      "Hash": "83aed0b881998c125aac48cab08141e4"
    },
    "isoband": {
      "Package": "isoband",
      "Version": "0.2.7",
      "Source": "Repository",
      "Repository": "CRAN",
      "Requirements": [
        "grid",
        "utils"
      ],
      "Hash": "0080607b4a1a7b28979aecef976d8bc2"
    },
    "iterators": {
      "Package": "iterators",
      "Version": "1.0.14",
      "Source": "Repository",
      "Repository": "CRAN",
      "Requirements": [
        "R",
        "utils"
      ],
      "Hash": "8954069286b4b2b0d023d1b288dce978"
    },
    "janitor": {
      "Package": "janitor",
      "Version": "2.1.0",
      "Source": "Repository",
      "Repository": "CRAN",
      "Requirements": [
        "R",
        "dplyr",
        "lifecycle",
        "lubridate",
        "magrittr",
        "purrr",
        "rlang",
        "snakecase",
        "stringi",
        "stringr",
        "tidyr",
        "tidyselect"
      ],
      "Hash": "6de84a8c67fb247e721166049c84695f"
    },
    "jquerylib": {
      "Package": "jquerylib",
      "Version": "0.1.4",
      "Source": "Repository",
      "Repository": "CRAN",
      "Requirements": [
        "htmltools"
      ],
      "Hash": "5aab57a3bd297eee1c1d862735972182"
    },
    "jsonlite": {
      "Package": "jsonlite",
      "Version": "1.8.8",
      "Source": "Repository",
      "Repository": "RSPM",
      "Requirements": [
        "methods"
      ],
      "Hash": "e1b9c55281c5adc4dd113652d9e26768"
    },
    "kableExtra": {
      "Package": "kableExtra",
      "Version": "1.3.4.9000",
      "Source": "GitHub",
      "RemoteType": "github",
      "RemoteHost": "api.github.com",
      "RemoteRepo": "kableExtra",
      "RemoteUsername": "kupietz",
      "RemoteRef": "HEAD",
      "RemoteSha": "3bf9b21a769c9e6c21c955689bf5f8175dc83350",
      "Requirements": [
        "R",
        "digest",
        "glue",
        "grDevices",
        "graphics",
        "htmltools",
        "knitr",
        "magrittr",
        "rmarkdown",
        "rstudioapi",
        "rvest",
        "scales",
        "stats",
        "stringr",
        "svglite",
        "tools",
        "viridisLite",
        "webshot",
        "xml2"
      ],
      "Hash": "64a6ab8b8aaf1dd6a6b96494ff2b1fe7"
    },
    "knitr": {
      "Package": "knitr",
      "Version": "1.36",
      "Source": "Repository",
      "Repository": "CRAN",
      "Requirements": [
        "R",
        "evaluate",
        "highr",
        "methods",
        "stringr",
        "tools",
        "xfun",
        "yaml"
      ],
      "Hash": "46344b93f8854714cdf476433a59ed10"
    },
    "kyotil": {
      "Package": "kyotil",
      "Version": "2024.1-30",
      "Source": "Repository",
      "Repository": "CRAN",
      "Requirements": [
        "R",
        "methods"
      ],
      "Hash": "30cb9037acf58716af55e7010e41d704"
    },
    "labeling": {
      "Package": "labeling",
      "Version": "0.4.2",
      "Source": "Repository",
      "Repository": "CRAN",
      "Requirements": [
        "graphics",
        "stats"
      ],
      "Hash": "3d5108641f47470611a32d0bdf357a72"
    },
    "latex2exp": {
      "Package": "latex2exp",
      "Version": "0.5.0",
      "Source": "Repository",
      "Repository": "CRAN",
      "Requirements": [
        "magrittr",
        "stringr"
      ],
      "Hash": "f96b4c78546d415fa21c99e83629543a"
    },
    "lattice": {
      "Package": "lattice",
      "Version": "0.20-45",
      "Source": "Repository",
      "Repository": "CRAN",
      "Requirements": [
        "R",
        "grDevices",
        "graphics",
        "grid",
        "stats",
        "utils"
      ],
      "Hash": "b64cdbb2b340437c4ee047a1f4c4377b"
    },
    "lava": {
      "Package": "lava",
      "Version": "1.6.10",
      "Source": "Repository",
      "Repository": "CRAN",
      "Requirements": [
        "R",
        "SQUAREM",
        "future.apply",
        "grDevices",
        "graphics",
        "methods",
        "numDeriv",
        "progressr",
        "stats",
        "survival",
        "utils"
      ],
      "Hash": "4c31a28528978d8689145f5274ce9058"
    },
    "lifecycle": {
      "Package": "lifecycle",
      "Version": "1.0.3",
      "Source": "Repository",
      "Repository": "CRAN",
      "Requirements": [
        "R",
        "cli",
        "glue",
        "rlang"
      ],
      "Hash": "001cecbeac1cff9301bdc3775ee46a86"
    },
    "lightgbm": {
      "Package": "lightgbm",
      "Version": "3.3.5",
      "Source": "Repository",
      "Repository": "CRAN",
      "Requirements": [
        "Matrix",
        "R",
        "R6",
        "data.table",
        "graphics",
        "jsonlite",
        "methods",
        "utils"
      ],
      "Hash": "e6c3413a4762e6c0cb3a2d32da82a994"
    },
    "listenv": {
      "Package": "listenv",
      "Version": "0.8.0",
      "Source": "Repository",
      "Repository": "CRAN",
      "Requirements": [
        "R"
      ],
      "Hash": "0bde42ee282efb18c7c4e63822f5b4f7"
    },
    "lme4": {
      "Package": "lme4",
      "Version": "1.1-35.1",
      "Source": "Repository",
      "Repository": "CRAN",
      "Requirements": [
        "MASS",
        "Matrix",
        "R",
        "Rcpp",
        "RcppEigen",
        "boot",
        "graphics",
        "grid",
        "lattice",
        "methods",
        "minqa",
        "nlme",
        "nloptr",
        "parallel",
        "splines",
        "stats",
        "utils"
      ],
      "Hash": "07fb0c5b727b15b0ce40feb641498e4e"
    },
    "lspline": {
      "Package": "lspline",
      "Version": "1.0-0",
      "Source": "Repository",
      "Repository": "CRAN",
      "Hash": "6c3f3807370e4fe6a586537e439aa679"
    },
    "lubridate": {
      "Package": "lubridate",
      "Version": "1.8.0",
      "Source": "Repository",
      "Repository": "CRAN",
      "Requirements": [
        "R",
        "cpp11",
        "generics",
        "methods"
      ],
      "Hash": "2ff5eedb6ee38fb1b81205c73be1be5a"
    },
    "magrittr": {
      "Package": "magrittr",
      "Version": "2.0.3",
      "Source": "Repository",
      "Repository": "CRAN",
      "Requirements": [
        "R"
      ],
      "Hash": "7ce2733a9826b3aeb1775d56fd305472"
    },
    "marginalizedRisk": {
      "Package": "marginalizedRisk",
      "Version": "2024.1-27",
      "Source": "Repository",
      "Repository": "CRAN",
      "Requirements": [
        "R"
      ],
      "Hash": "e5250c4a0313bc1c6bbfd866db125508"
    },
    "matrixStats": {
      "Package": "matrixStats",
      "Version": "0.63.0",
      "Source": "Repository",
      "Repository": "CRAN",
      "Requirements": [
        "R"
      ],
      "Hash": "57af0c3da1f1a50680b186591c3359af"
    },
    "memoise": {
      "Package": "memoise",
      "Version": "2.0.1",
      "Source": "Repository",
      "Repository": "CRAN",
      "Requirements": [
        "cachem",
        "rlang"
      ],
      "Hash": "e2817ccf4a065c5d9d7f2cfbe7c1d78c"
    },
    "mgcv": {
      "Package": "mgcv",
      "Version": "1.9-0",
      "Source": "Repository",
      "Repository": "CRAN",
      "Requirements": [
        "Matrix",
        "R",
        "graphics",
        "methods",
        "nlme",
        "splines",
        "stats",
        "utils"
      ],
      "Hash": "086028ca0460d0c368028d3bda58f31b"
    },
    "mime": {
      "Package": "mime",
      "Version": "0.12",
      "Source": "Repository",
      "Repository": "CRAN",
      "Requirements": [
        "tools"
      ],
      "Hash": "18e9c28c1d3ca1560ce30658b22ce104"
    },
    "minqa": {
      "Package": "minqa",
      "Version": "1.2.4",
      "Source": "Repository",
      "Repository": "CRAN",
      "Requirements": [
        "Rcpp"
      ],
      "Hash": "eaee7d2a6f3ed4491df868611cb064cc"
    },
    "mitools": {
      "Package": "mitools",
      "Version": "2.4",
      "Source": "Repository",
      "Repository": "CRAN",
      "Requirements": [
        "DBI",
        "methods",
        "stats"
      ],
      "Hash": "a4b659bd0528226724d55034f11ed7cb"
    },
    "modelr": {
      "Package": "modelr",
      "Version": "0.1.8",
      "Source": "Repository",
      "Repository": "CRAN",
      "Requirements": [
        "R",
        "broom",
        "magrittr",
        "purrr",
        "rlang",
        "tibble",
        "tidyr",
        "tidyselect",
        "vctrs"
      ],
      "Hash": "9fd59716311ee82cba83dc2826fc5577"
    },
    "munsell": {
      "Package": "munsell",
      "Version": "0.5.0",
      "Source": "Repository",
      "Repository": "CRAN",
      "Requirements": [
        "colorspace",
        "methods"
      ],
      "Hash": "6dfe8bf774944bd5595785e3229d8771"
    },
    "mvtnorm": {
      "Package": "mvtnorm",
      "Version": "1.1-3",
      "Source": "Repository",
      "Repository": "CRAN",
      "Requirements": [
        "R",
        "methods",
        "stats"
      ],
      "Hash": "7a7541cc284cb2ba3ba7eae645892af5"
    },
    "nlme": {
      "Package": "nlme",
      "Version": "3.1-162",
      "Source": "Repository",
      "Repository": "CRAN",
      "Requirements": [
        "R",
        "graphics",
        "lattice",
        "stats",
        "utils"
      ],
      "Hash": "0984ce8da8da9ead8643c5cbbb60f83e"
    },
    "nloptr": {
      "Package": "nloptr",
      "Version": "2.0.3",
      "Source": "Repository",
      "Repository": "CRAN",
      "Requirements": [
        "testthat"
      ],
      "Hash": "277c67a08f358f42b6a77826e4492f79"
    },
    "nnet": {
      "Package": "nnet",
      "Version": "7.3-19",
      "Source": "Repository",
      "Repository": "CRAN",
      "Requirements": [
        "R",
        "stats",
        "utils"
      ],
      "Hash": "2c797b46eea7fb58ede195bc0b1f1138"
    },
    "nnls": {
      "Package": "nnls",
      "Version": "1.5",
      "Source": "Repository",
      "Repository": "CRAN",
      "Hash": "942974f860268d8b22148d142bb8b946"
    },
    "numDeriv": {
      "Package": "numDeriv",
      "Version": "2016.8-1.1",
      "Source": "Repository",
      "Repository": "CRAN",
      "Requirements": [
        "R"
      ],
      "Hash": "df58958f293b166e4ab885ebcad90e02"
    },
    "openssl": {
      "Package": "openssl",
      "Version": "1.4.5",
      "Source": "Repository",
      "Repository": "CRAN",
      "Requirements": [
        "askpass"
      ],
      "Hash": "5406fd37ef0bf9b88c8a4f264d6ec220"
    },
    "orderly": {
      "Package": "orderly",
      "Version": "1.4.3",
      "Source": "Repository",
      "Repository": "CRAN",
      "Requirements": [
        "DBI",
        "R6",
        "RSQLite",
        "crayon",
        "digest",
        "docopt",
        "fs",
        "gert",
        "ids",
        "withr",
        "yaml",
        "zip"
      ],
      "Hash": "6e05955350c0435e808d306ea66948b7"
    },
    "origami": {
      "Package": "origami",
      "Version": "1.0.5",
      "Source": "GitHub",
      "RemoteType": "github",
      "RemoteHost": "api.github.com",
      "RemoteRepo": "origami",
      "RemoteUsername": "tlverse",
      "RemoteRef": "HEAD",
      "RemoteSha": "e1b8fe6f5e75fff1d48eed115bb81475c9bd506e",
      "Requirements": [
        "R",
        "abind",
        "assertthat",
        "data.table",
        "future",
        "future.apply",
        "listenv",
        "methods"
      ],
      "Hash": "a67f031f80a96de5f5b0f68984a23225"
    },
    "pROC": {
      "Package": "pROC",
      "Version": "1.18.0",
      "Source": "Repository",
      "Repository": "CRAN",
      "Requirements": [
        "R",
        "Rcpp",
        "methods",
        "plyr"
      ],
      "Hash": "417fd0d40479932c19faf2747817c473"
    },
    "parallelly": {
      "Package": "parallelly",
      "Version": "1.32.0",
      "Source": "Repository",
      "Repository": "CRAN",
      "Requirements": [
        "parallel",
        "tools",
        "utils"
      ],
      "Hash": "022489ebce2ef2438db4583fae118240"
    },
    "patchwork": {
      "Package": "patchwork",
      "Version": "1.2.0",
      "Source": "Repository",
      "Repository": "CRAN",
      "Requirements": [
        "cli",
        "ggplot2",
        "grDevices",
        "graphics",
        "grid",
        "gtable",
        "rlang",
        "stats",
        "utils"
      ],
      "Hash": "9c8ab14c00ac07e9e04d1664c0b74486"
    },
    "pillar": {
      "Package": "pillar",
      "Version": "1.9.0",
      "Source": "Repository",
      "Repository": "CRAN",
      "Requirements": [
        "cli",
        "fansi",
        "glue",
        "lifecycle",
        "rlang",
        "utf8",
        "utils",
        "vctrs"
      ],
      "Hash": "15da5a8412f317beeee6175fbc76f4bb"
    },
    "pkgbuild": {
      "Package": "pkgbuild",
      "Version": "1.4.3",
      "Source": "Repository",
      "Repository": "CRAN",
      "Requirements": [
        "R",
        "R6",
        "callr",
        "cli",
        "desc",
        "processx"
      ],
      "Hash": "c0143443203205e6a2760ce553dafc24"
    },
    "pkgconfig": {
      "Package": "pkgconfig",
      "Version": "2.0.3",
      "Source": "Repository",
      "Repository": "CRAN",
      "Requirements": [
        "utils"
      ],
      "Hash": "01f28d4278f15c76cddbea05899c5d6f"
    },
    "pkgload": {
      "Package": "pkgload",
      "Version": "1.3.4",
      "Source": "Repository",
      "Repository": "CRAN",
      "Requirements": [
        "R",
        "cli",
        "crayon",
        "desc",
        "fs",
        "glue",
        "methods",
        "pkgbuild",
        "rlang",
        "rprojroot",
        "utils",
        "withr"
      ],
      "Hash": "876c618df5ae610be84356d5d7a5d124"
    },
    "plogr": {
      "Package": "plogr",
      "Version": "0.2.0",
      "Source": "Repository",
      "Repository": "CRAN",
      "Hash": "09eb987710984fc2905c7129c7d85e65"
    },
    "plotmo": {
      "Package": "plotmo",
      "Version": "3.6.2",
      "Source": "Repository",
      "Repository": "CRAN",
      "Requirements": [
        "Formula",
        "R",
        "TeachingDemos",
        "plotrix"
      ],
      "Hash": "ec6e3b80a43a169b3a81e426e697b84a"
    },
    "plotrix": {
      "Package": "plotrix",
      "Version": "3.8-2",
      "Source": "Repository",
      "Repository": "CRAN",
      "Requirements": [
        "R",
        "grDevices",
        "graphics",
        "stats",
        "utils"
      ],
      "Hash": "2ebe8c2ec200da649738b0fc35a9b1a1"
    },
    "plyr": {
      "Package": "plyr",
      "Version": "1.8.7",
      "Source": "Repository",
      "Repository": "CRAN",
      "Requirements": [
        "R",
        "Rcpp"
      ],
      "Hash": "9c17c6ee41639ebdc1d7266546d3b627"
    },
    "praise": {
      "Package": "praise",
      "Version": "1.0.0",
      "Source": "Repository",
      "Repository": "CRAN",
      "Hash": "a555924add98c99d2f411e37e7d25e9f"
    },
    "prettyunits": {
      "Package": "prettyunits",
      "Version": "1.1.1",
      "Source": "Repository",
      "Repository": "CRAN",
      "Hash": "95ef9167b75dde9d2ccc3c7528393e7e"
    },
    "processx": {
      "Package": "processx",
      "Version": "3.8.3",
      "Source": "Repository",
      "Repository": "RSPM",
      "Requirements": [
        "R",
        "R6",
        "ps",
        "utils"
      ],
      "Hash": "82d48b1aec56084d9438dbf98087a7e9"
    },
    "prodlim": {
      "Package": "prodlim",
      "Version": "2019.11.13",
      "Source": "Repository",
      "Repository": "CRAN",
      "Requirements": [
        "KernSmooth",
        "R",
        "Rcpp",
        "grDevices",
        "graphics",
        "lava",
        "stats",
        "survival"
      ],
      "Hash": "c243bf70db3a6631a0c8783152fb7db9"
    },
    "progress": {
      "Package": "progress",
      "Version": "1.2.2",
      "Source": "Repository",
      "Repository": "CRAN",
      "Requirements": [
        "R6",
        "crayon",
        "hms",
        "prettyunits"
      ],
      "Hash": "14dc9f7a3c91ebb14ec5bb9208a07061"
    },
    "progressr": {
      "Package": "progressr",
      "Version": "0.10.1",
      "Source": "Repository",
      "Repository": "CRAN",
      "Requirements": [
        "R",
        "digest",
        "utils"
      ],
      "Hash": "f785c20b96fae12a810c66717c0137a6"
    },
    "proxy": {
      "Package": "proxy",
      "Version": "0.4-27",
      "Source": "Repository",
      "Repository": "CRAN",
      "Requirements": [
        "R",
        "stats",
        "utils"
      ],
      "Hash": "e0ef355c12942cf7a6b91a6cfaea8b3e"
    },
    "ps": {
      "Package": "ps",
      "Version": "1.7.6",
      "Source": "Repository",
      "Repository": "CRAN",
      "Requirements": [
        "R",
        "utils"
      ],
      "Hash": "dd2b9319ee0656c8acf45c7f40c59de7"
    },
    "purrr": {
      "Package": "purrr",
      "Version": "1.0.2",
      "Source": "Repository",
      "Repository": "CRAN",
      "Requirements": [
        "R",
        "cli",
        "lifecycle",
        "magrittr",
        "rlang",
        "vctrs"
      ],
      "Hash": "1cba04a4e9414bdefc9dcaa99649a8dc"
    },
    "randomForest": {
      "Package": "randomForest",
      "Version": "4.7-1.1",
      "Source": "Repository",
      "Repository": "CRAN",
      "Requirements": [
        "R",
        "stats"
      ],
      "Hash": "b52825075358b1ebd159e262bf40649d"
    },
    "ranger": {
      "Package": "ranger",
      "Version": "0.16.0",
      "Source": "Repository",
      "Repository": "CRAN",
      "Requirements": [
        "Matrix",
        "R",
        "Rcpp",
        "RcppEigen"
      ],
      "Hash": "d5ca3a8d00f088042ea3b638534e0f3d"
    },
    "rappdirs": {
      "Package": "rappdirs",
      "Version": "0.3.3",
      "Source": "Repository",
      "Repository": "CRAN",
      "Requirements": [
        "R"
      ],
      "Hash": "5e3c5dc0b071b21fa128676560dbe94d"
    },
    "rbibutils": {
      "Package": "rbibutils",
      "Version": "2.2.8",
      "Source": "Repository",
      "Repository": "CRAN",
      "Requirements": [
        "R",
        "tools",
        "utils"
      ],
      "Hash": "60eae09898124cffcab51e5ee082a89f"
    },
    "readr": {
      "Package": "readr",
      "Version": "2.1.0",
      "Source": "Repository",
      "Repository": "CRAN",
      "Requirements": [
        "R",
        "R6",
        "cli",
        "clipr",
        "cpp11",
        "crayon",
        "hms",
        "lifecycle",
        "methods",
        "rlang",
        "tibble",
        "tzdb",
        "utils",
        "vroom"
      ],
      "Hash": "6c825746f32a68f4d8c40f94da5b1ac5"
    },
    "readxl": {
      "Package": "readxl",
      "Version": "1.4.0",
      "Source": "Repository",
      "Repository": "CRAN",
      "Requirements": [
        "R",
        "cellranger",
        "cpp11",
        "progress",
        "tibble",
        "utils"
      ],
      "Hash": "170c35f745563bb307e963bde0197e4f"
    },
    "recipes": {
      "Package": "recipes",
      "Version": "1.0.0",
      "Source": "Repository",
      "Repository": "CRAN",
      "Requirements": [
        "Matrix",
        "R",
        "cli",
        "dplyr",
        "ellipsis",
        "generics",
        "glue",
        "gower",
        "hardhat",
        "ipred",
        "lifecycle",
        "lubridate",
        "magrittr",
        "purrr",
        "rlang",
        "stats",
        "tibble",
        "tidyr",
        "tidyselect",
        "timeDate",
        "utils",
        "vctrs",
        "withr"
      ],
      "Hash": "c676b25d083487d59bbafe9b01732d9a"
    },
    "rematch": {
      "Package": "rematch",
      "Version": "1.0.1",
      "Source": "Repository",
      "Repository": "CRAN",
      "Hash": "c66b930d20bb6d858cd18e1cebcfae5c"
    },
    "rematch2": {
      "Package": "rematch2",
      "Version": "2.1.2",
      "Source": "Repository",
      "Repository": "CRAN",
      "Requirements": [
        "tibble"
      ],
      "Hash": "76c9e04c712a05848ae7a23d2f170a40"
    },
    "renv": {
      "Package": "renv",
      "Version": "1.0.3",
      "Source": "Repository",
      "Repository": "CRAN",
      "Requirements": [
        "utils"
      ],
      "Hash": "41b847654f567341725473431dd0d5ab"
    },
    "reprex": {
      "Package": "reprex",
      "Version": "2.0.1",
      "Source": "Repository",
      "Repository": "CRAN",
      "Requirements": [
        "R",
        "callr",
        "cli",
        "clipr",
        "fs",
        "glue",
        "knitr",
        "rlang",
        "rmarkdown",
        "rstudioapi",
        "utils",
        "withr"
      ],
      "Hash": "911d101becedc0fde495bd910984bdc8"
    },
    "reshape2": {
      "Package": "reshape2",
      "Version": "1.4.4",
      "Source": "Repository",
      "Repository": "CRAN",
      "Requirements": [
        "R",
        "Rcpp",
        "plyr",
        "stringr"
      ],
      "Hash": "bb5996d0bd962d214a11140d77589917"
    },
    "rlang": {
      "Package": "rlang",
      "Version": "1.1.1",
      "Source": "Repository",
      "Repository": "CRAN",
      "Requirements": [
        "R",
        "utils"
      ],
      "Hash": "a85c767b55f0bf9b7ad16c6d7baee5bb"
    },
    "rmarkdown": {
      "Package": "rmarkdown",
      "Version": "2.11",
      "Source": "Repository",
      "Repository": "CRAN",
      "Requirements": [
        "R",
        "evaluate",
        "htmltools",
        "jquerylib",
        "jsonlite",
        "knitr",
        "methods",
        "stringr",
        "tinytex",
        "tools",
        "utils",
        "xfun",
        "yaml"
      ],
      "Hash": "320017b52d05a943981272b295750388"
    },
    "rpart": {
      "Package": "rpart",
      "Version": "4.1.19",
      "Source": "Repository",
      "Repository": "CRAN",
      "Requirements": [
        "R",
        "grDevices",
        "graphics",
        "stats"
      ],
      "Hash": "b3c892a81783376cc2204af0f5805a80"
    },
    "rprojroot": {
      "Package": "rprojroot",
      "Version": "2.0.2",
      "Source": "Repository",
      "Repository": "CRAN",
      "Requirements": [
        "R"
      ],
      "Hash": "249d8cd1e74a8f6a26194a91b47f21d1"
    },
    "rsample": {
      "Package": "rsample",
      "Version": "0.1.1",
      "Source": "Repository",
      "Repository": "CRAN",
      "Requirements": [
        "R",
        "dplyr",
        "ellipsis",
        "furrr",
        "generics",
        "lifecycle",
        "methods",
        "purrr",
        "rlang",
        "slider",
        "tibble",
        "tidyr",
        "tidyselect",
        "vctrs"
      ],
      "Hash": "d1ac9b0eedb5dabcec1309e072b169cb"
    },
    "rstackdeque": {
      "Package": "rstackdeque",
      "Version": "1.1.1",
      "Source": "Repository",
      "Repository": "CRAN",
      "Requirements": [
        "utils"
      ],
      "Hash": "4996eb884c46d3a89328ce7dad8349b0"
    },
    "rstudioapi": {
      "Package": "rstudioapi",
      "Version": "0.13",
      "Source": "Repository",
      "Repository": "CRAN",
      "Hash": "06c85365a03fdaf699966cc1d3cf53ea"
    },
    "rvest": {
      "Package": "rvest",
      "Version": "1.0.2",
      "Source": "Repository",
      "Repository": "CRAN",
      "Requirements": [
        "R",
        "httr",
        "lifecycle",
        "magrittr",
        "rlang",
        "selectr",
        "tibble",
        "xml2"
      ],
      "Hash": "bb099886deffecd6f9b298b7d4492943"
    },
    "scales": {
      "Package": "scales",
      "Version": "1.2.0",
      "Source": "Repository",
      "Repository": "CRAN",
      "Requirements": [
        "R",
        "R6",
        "RColorBrewer",
        "farver",
        "labeling",
        "lifecycle",
        "munsell",
        "rlang",
        "viridisLite"
      ],
      "Hash": "6e8750cdd13477aa440d453da93d5cac"
    },
    "selectr": {
      "Package": "selectr",
      "Version": "0.4-2",
      "Source": "Repository",
      "Repository": "CRAN",
      "Requirements": [
        "R",
        "R6",
        "methods",
        "stringr"
      ],
      "Hash": "3838071b66e0c566d55cc26bd6e27bf4"
    },
    "shape": {
      "Package": "shape",
      "Version": "1.4.6",
      "Source": "Repository",
      "Repository": "CRAN",
      "Requirements": [
        "R",
        "grDevices",
        "graphics",
        "stats"
      ],
      "Hash": "9067f962730f58b14d8ae54ca885509f"
    },
    "sl3": {
      "Package": "sl3",
      "Version": "1.4.5",
      "Source": "GitHub",
      "RemoteType": "github",
      "Remotes": "github::tlverse/origami, github::tlverse/hal9001@devel, github::nhejazi/haldensify",
      "RemoteHost": "api.github.com",
      "RemoteRepo": "sl3",
      "RemoteUsername": "tlverse",
      "RemoteRef": "devel",
      "RemoteSha": "825019f28a650936e24cca421dd155641c860435",
      "Requirements": [
        "BBmisc",
        "R",
        "R6",
        "ROCR",
        "Rdpack",
        "assertthat",
        "caret",
        "data.table",
        "delayed",
        "digest",
        "dplyr",
        "ggplot2",
        "imputeMissings",
        "methods",
        "origami",
        "stats",
        "utils",
        "uuid"
      ],
      "Hash": "f114abcb71f8775b54f24c61db39c9f8"
    },
    "slider": {
      "Package": "slider",
      "Version": "0.2.2",
      "Source": "Repository",
      "Repository": "CRAN",
      "Requirements": [
        "R",
        "ellipsis",
        "glue",
        "rlang",
        "vctrs",
        "warp"
      ],
      "Hash": "5237bd176dc0c4dd7eb8dcdafe514de3"
    },
    "snakecase": {
      "Package": "snakecase",
      "Version": "0.11.0",
      "Source": "Repository",
      "Repository": "CRAN",
      "Requirements": [
        "R",
        "stringi",
        "stringr"
      ],
      "Hash": "4079070fc210c7901c0832a3aeab894f"
    },
    "speedglm": {
      "Package": "speedglm",
      "Version": "0.3-5",
      "Source": "Repository",
      "Repository": "CRAN",
      "Requirements": [
        "MASS",
        "Matrix",
        "biglm",
        "methods",
        "stats"
      ],
      "Hash": "6cffbce4f0fdc4b20a189939bab4ec89"
    },
    "stringi": {
      "Package": "stringi",
      "Version": "1.7.6",
      "Source": "Repository",
      "Repository": "CRAN",
      "Requirements": [
        "R",
        "stats",
        "tools",
        "utils"
      ],
      "Hash": "bba431031d30789535745a9627ac9271"
    },
    "stringr": {
      "Package": "stringr",
      "Version": "1.5.1",
      "Source": "Repository",
      "Repository": "RSPM",
      "Requirements": [
        "R",
        "cli",
        "glue",
        "lifecycle",
        "magrittr",
        "rlang",
        "stringi",
        "vctrs"
      ],
      "Hash": "960e2ae9e09656611e0b8214ad543207"
    },
    "survey": {
      "Package": "survey",
      "Version": "4.2-1",
      "Source": "Repository",
      "Repository": "CRAN",
      "Requirements": [
        "Matrix",
        "R",
        "graphics",
        "grid",
        "lattice",
        "methods",
        "minqa",
        "mitools",
        "numDeriv",
        "splines",
        "stats",
        "survival"
      ],
      "Hash": "03195177db81a992f22361f8f54852f4"
    },
    "survival": {
      "Package": "survival",
      "Version": "3.4-0",
      "Source": "Repository",
      "Repository": "CRAN",
      "Requirements": [
        "Matrix",
        "R",
        "graphics",
        "methods",
        "splines",
        "stats",
        "utils"
      ],
      "Hash": "04411ae66ab4659230c067c32966fc20"
    },
    "svglite": {
      "Package": "svglite",
      "Version": "2.1.0",
      "Source": "Repository",
      "Repository": "CRAN",
      "Requirements": [
        "R",
        "cpp11",
        "systemfonts"
      ],
      "Hash": "68dfdf211af6aa4e5f050f064f64d401"
    },
    "sys": {
      "Package": "sys",
      "Version": "3.4",
      "Source": "Repository",
      "Repository": "CRAN",
      "Hash": "b227d13e29222b4574486cfcbde077fa"
    },
    "systemfonts": {
      "Package": "systemfonts",
      "Version": "1.0.4",
      "Source": "Repository",
      "Repository": "CRAN",
      "Requirements": [
        "R",
        "cpp11"
      ],
      "Hash": "90b28393209827327de889f49935140a"
    },
    "testthat": {
      "Package": "testthat",
      "Version": "3.2.1",
      "Source": "Repository",
      "Repository": "CRAN",
      "Requirements": [
        "R",
        "R6",
        "brio",
        "callr",
        "cli",
        "desc",
        "digest",
        "evaluate",
        "jsonlite",
        "lifecycle",
        "magrittr",
        "methods",
        "pkgload",
        "praise",
        "processx",
        "ps",
        "rlang",
        "utils",
        "waldo",
        "withr"
      ],
      "Hash": "4767a686ebe986e6cb01d075b3f09729"
    },
    "tibble": {
      "Package": "tibble",
      "Version": "3.2.1",
      "Source": "Repository",
      "Repository": "CRAN",
      "Requirements": [
        "R",
        "fansi",
        "lifecycle",
        "magrittr",
        "methods",
        "pillar",
        "pkgconfig",
        "rlang",
        "utils",
        "vctrs"
      ],
      "Hash": "a84e2cc86d07289b3b6f5069df7a004c"
    },
    "tidyr": {
      "Package": "tidyr",
      "Version": "1.3.1",
      "Source": "Repository",
      "Repository": "CRAN",
      "Requirements": [
        "R",
        "cli",
        "cpp11",
        "dplyr",
        "glue",
        "lifecycle",
        "magrittr",
        "purrr",
        "rlang",
        "stringr",
        "tibble",
        "tidyselect",
        "utils",
        "vctrs"
      ],
      "Hash": "915fb7ce036c22a6a33b5a8adb712eb1"
    },
    "tidyselect": {
      "Package": "tidyselect",
      "Version": "1.2.0",
      "Source": "Repository",
      "Repository": "CRAN",
      "Requirements": [
        "R",
        "cli",
        "glue",
        "lifecycle",
        "rlang",
        "vctrs",
        "withr"
      ],
      "Hash": "79540e5fcd9e0435af547d885f184fd5"
    },
    "tidyverse": {
      "Package": "tidyverse",
      "Version": "1.3.1",
      "Source": "Repository",
      "Repository": "CRAN",
      "Requirements": [
        "R",
        "broom",
        "cli",
        "crayon",
        "dbplyr",
        "dplyr",
        "dtplyr",
        "forcats",
        "ggplot2",
        "googledrive",
        "googlesheets4",
        "haven",
        "hms",
        "httr",
        "jsonlite",
        "lubridate",
        "magrittr",
        "modelr",
        "pillar",
        "purrr",
        "readr",
        "readxl",
        "reprex",
        "rlang",
        "rstudioapi",
        "rvest",
        "stringr",
        "tibble",
        "tidyr",
        "xml2"
      ],
      "Hash": "fc4c72b6ae9bb283416bd59a3303bbab"
    },
    "timeDate": {
      "Package": "timeDate",
      "Version": "3043.102",
      "Source": "Repository",
      "Repository": "CRAN",
      "Requirements": [
        "R",
        "graphics",
        "methods",
        "stats",
        "utils"
      ],
      "Hash": "fde4fc571f5f61978652c229d4713845"
    },
    "tinytex": {
      "Package": "tinytex",
      "Version": "0.35",
      "Source": "Repository",
      "Repository": "CRAN",
      "Requirements": [
        "xfun"
      ],
      "Hash": "1d7220fe46159fb9f5c99a44354a2bff"
    },
    "truncnorm": {
      "Package": "truncnorm",
      "Version": "1.0-8",
      "Source": "Repository",
      "Repository": "CRAN",
      "Requirements": [
        "R"
      ],
      "Hash": "cc8b5bfa01c930ccb56d3051e515fbd8"
    },
    "txshift": {
      "Package": "txshift",
      "Version": "0.3.9",
      "Source": "GitHub",
      "RemoteType": "github",
      "RemoteHost": "api.github.com",
      "RemoteUsername": "nhejazi",
      "RemoteRepo": "txshift",
      "RemoteRef": "master",
      "RemoteSha": "b51b2b42fb783c71c151f1c8844ac3bd77f9171b",
      "Requirements": [
        "R",
        "Rdpack",
        "assertthat",
        "data.table",
        "ggplot2",
        "hal9001",
        "haldensify",
        "latex2exp",
        "lspline",
        "mvtnorm",
        "scales",
        "stats",
        "stringr"
      ],
      "Hash": "0274ac735580c5c8b0cb323254f87d70"
    },
    "tzdb": {
      "Package": "tzdb",
      "Version": "0.4.0",
      "Source": "Repository",
      "Repository": "CRAN",
      "Requirements": [
        "R",
        "cpp11"
      ],
      "Hash": "f561504ec2897f4d46f0c7657e488ae1"
    },
    "utf8": {
      "Package": "utf8",
      "Version": "1.2.2",
      "Source": "Repository",
      "Repository": "CRAN",
      "Requirements": [
        "R"
      ],
      "Hash": "c9c462b759a5cc844ae25b5942654d13"
    },
    "uuid": {
      "Package": "uuid",
      "Version": "1.1-0",
      "Source": "Repository",
      "Repository": "CRAN",
      "Requirements": [
        "R"
      ],
      "Hash": "f1cb46c157d080b729159d407be83496"
    },
    "vctrs": {
      "Package": "vctrs",
      "Version": "0.6.5",
      "Source": "Repository",
      "Repository": "RSPM",
      "Requirements": [
        "R",
        "cli",
        "glue",
        "lifecycle",
        "rlang"
      ],
      "Hash": "c03fa420630029418f7e6da3667aac4a"
    },
    "viridis": {
      "Package": "viridis",
      "Version": "0.6.5",
      "Source": "Repository",
      "Repository": "CRAN",
      "Requirements": [
        "R",
        "ggplot2",
        "gridExtra",
        "viridisLite"
      ],
      "Hash": "acd96d9fa70adeea4a5a1150609b9745"
    },
    "viridisLite": {
      "Package": "viridisLite",
      "Version": "0.4.0",
      "Source": "Repository",
      "Repository": "CRAN",
      "Requirements": [
        "R"
      ],
      "Hash": "55e157e2aa88161bdb0754218470d204"
    },
    "visNetwork": {
      "Package": "visNetwork",
      "Version": "2.1.0",
      "Source": "Repository",
      "Repository": "CRAN",
      "Requirements": [
        "R",
        "grDevices",
        "htmltools",
        "htmlwidgets",
        "jsonlite",
        "magrittr",
        "methods",
        "stats",
        "utils"
      ],
      "Hash": "99b515a03efb8dcc4e4be337f37bf087"
    },
    "vroom": {
      "Package": "vroom",
      "Version": "1.5.6",
      "Source": "Repository",
      "Repository": "CRAN",
      "Requirements": [
        "R",
        "bit64",
        "cli",
        "cpp11",
        "crayon",
        "glue",
        "hms",
        "lifecycle",
        "methods",
        "progress",
        "rlang",
        "stats",
        "tibble",
        "tidyselect",
        "tzdb",
        "vctrs",
        "withr"
      ],
      "Hash": "0af818392e60673cd8968ab9119c30a7"
    },
    "waldo": {
      "Package": "waldo",
      "Version": "0.5.2",
      "Source": "Repository",
      "Repository": "CRAN",
      "Requirements": [
        "R",
        "cli",
        "diffobj",
        "fansi",
        "glue",
        "methods",
        "rematch2",
        "rlang",
        "tibble"
      ],
      "Hash": "c7d3fd6d29ab077cbac8f0e2751449e6"
    },
    "warp": {
      "Package": "warp",
      "Version": "0.2.0",
      "Source": "Repository",
      "Repository": "CRAN",
      "Requirements": [
        "R"
      ],
      "Hash": "2982481615756e24e79fee95bdc95daa"
    },
    "webshot": {
      "Package": "webshot",
      "Version": "0.5.3",
      "Source": "Repository",
      "Repository": "CRAN",
      "Requirements": [
        "R",
        "callr",
        "jsonlite",
        "magrittr"
      ],
      "Hash": "7261ab7f98e97c771217e6b87c085d6e"
    },
    "wesanderson": {
      "Package": "wesanderson",
      "Version": "0.3.6.9000",
      "Source": "GitHub",
      "RemoteType": "github",
      "RemoteHost": "api.github.com",
      "RemoteRepo": "wesanderson",
      "RemoteUsername": "karthik",
      "RemoteRef": "HEAD",
      "RemoteSha": "651c94418c825928bee6be2f56a9562d4daf6422",
      "Requirements": [
        "R"
      ],
      "Hash": "9d7b9df2ce1d95aca51289652a42a68f"
    },
    "withr": {
      "Package": "withr",
      "Version": "2.5.0",
      "Source": "Repository",
      "Repository": "CRAN",
      "Requirements": [
        "R",
        "grDevices",
        "graphics",
        "stats"
      ],
      "Hash": "c0e49a9760983e81e55cdd9be92e7182"
    },
    "xfun": {
      "Package": "xfun",
      "Version": "0.28",
      "Source": "Repository",
      "Repository": "CRAN",
      "Requirements": [
        "stats",
        "tools"
      ],
      "Hash": "f7f3a61ab62cd046d307577a8ae12999"
    },
    "xml2": {
      "Package": "xml2",
      "Version": "1.3.2",
      "Source": "Repository",
      "Repository": "CRAN",
      "Requirements": [
        "R",
        "methods"
      ],
      "Hash": "d4d71a75dd3ea9eb5fa28cc21f9585e2"
    },
    "yaml": {
      "Package": "yaml",
      "Version": "2.3.7",
      "Source": "Repository",
      "Repository": "CRAN",
      "Hash": "0d0056cc5383fbc240ccd0cb584bf436"
    },
    "zip": {
      "Package": "zip",
      "Version": "2.2.0",
      "Source": "Repository",
      "Repository": "CRAN",
      "Hash": "c7eef2996ac270a18c2715c997a727c5"
    }
  }
}
