# Supplementary material for: Neutralizing antibody correlate of protection against severe-critical COVID-19 in the ENSEMBLE single-dose Ad26.COV2.S vaccine efficacy trial
Source: Nat Commun. 2024 Nov 12;15:9785. doi: 10.1038/s41467-024-53727-y (PMC11557889; doi:10.1038/s41467-024-53727-y)
Supplement: Supplementary file 5 — Supplementary Software 2 [file 41467_2024_53727_MOESM5_ESM.zip › sve_ens_natcomm/_setup.R]

# load virtual environment and orderly config
renv::load(project = here::here())

# load packages
library(here)
library(future)
library(future.apply)
library(progressr)
library(conflicted)
library(assertthat)
library(data.table)
library(tidyverse)
library(wesanderson)
library(patchwork)
library(SuperLearner)
library(sl3)
library(txshift)
library(latex2exp)
library(ggrepel)
library(survival)
library(survey)
library(marginalizedRisk)
library(copcor)

# set options
set.seed(98109)
sl3_debug_mode()
options(sl3.pcontinuous = 0)
conflict_prefer("filter", "dplyr")
conflict_prefer("select", "dplyr")

# parallelization and progress bar specification
if (debug_mode) {
  plan(sequential, split = TRUE)
  handlers("txtprogressbar")
} else {
  setDTthreads(8L)
  cores_used <- min(availableCores(), 22L)
  message("Note: parallelizing over ", cores_used, " cores")
  plan(multicore, workers = cores_used)
  handlers("txtprogressbar")
}

# read trial-related configuration parameters and marker detection limits
config <- config::get(
  config = trial_spec,
  file = here("globals", "trial_config.yml")
)
if (trial_spec == "janssen_mock") {
  marker_limits <- config::get(
    config =  "marker_limits",
    file = here("globals", "trial_config.yml")
  )
} else if (trial_spec == "janssen_real") {
  marker_limits <- config::get(
    config =  "marker_limits_ensemble",
    file = here("globals", "trial_config.yml")
  )
  marker_limits$llod <- as.numeric(marker_limits$llod)
}
marker_limits$ulod <- as.numeric(marker_limits$ulod)

# auxiliary functions that may be useful globally
demean <- function(x) {
  if (is.list(x)) x <- unlist(x)
  as.numeric(x - mean(x, na.rm = TRUE))
}

# orderly development helpers
# https://www.vaccineimpact.org/orderly/articles/orderly.html#developing-a-report-1
#orderly::orderly_develop_start(parameter = list(debug_mode = TRUE, run_fast = TRUE))
#orderly::orderly_develop_status()
#orderly::orderly_develop_clean()
