# Supplementary material for: Neutralizing antibody correlate of protection against severe-critical COVID-19 in the ENSEMBLE single-dose Ad26.COV2.S vaccine efficacy trial
Source: Nat Commun. 2024 Nov 12;15:9785. doi: 10.1038/s41467-024-53727-y (PMC11557889; doi:10.1038/s41467-024-53727-y)
Supplement: Supplementary file 5 — Supplementary Software 2 [file 41467_2024_53727_MOESM5_ESM.zip › sve_ens_natcomm/trial_config.yml]

###############################################################################
# trial-specific configuration variables
###############################################################################

default: &default
  is_ows_trial: no
  case_cohort: no
  use_digits: 3

ows_trial: &ows_trial
  is_ows_trial: yes
  case_cohort: yes
  use_digits: 3

nonows_trial: &nonows_trial
  is_ows_trial: no
  case_cohort: yes
  use_digits: 3

###############################################################################
# Moderna OWS trial
###############################################################################

moderna_trial: &moderna_trial
  <<: *ows_trial
  timepoints: [29, 57]
  assays: [bindSpike, bindRBD, pseudoneutid50, pseudoneutid80, liveneutmn50]
  assay_labels: [Binding Antibody to Spike, Binding Antibody to RBD, PsV Neutralization 50% Titer, PsV Neutralization 80% Titer, Live Virus Micro Neutralization 50% Titer]
  assay_labels_short: [Anti Spike IgG (BAU/ml), Anti RBD IgG (BAU/ml), Pseudovirus-nAb ID50 (IU50/ml), Pseudovirus-nAb ID80 (IU80/ml), Live Virus-mnAb ID50 (IU50/ml)]
  times: [B, Day29, Day57, Delta29overB, Delta57overB, Delta57over29]
  time_labels: [Day 1, Day 29, Day 57, D29 fold-rise over D1, D57 fold-rise over D1, D57 fold-rise over D29]
  covariates_adjust: [MinorityInd, HighRiskInd, risk_score]

moderna_real: &moderna_real
  <<: *moderna_trial
  data_cleaned: /trials/covpn/p3001/analysis/correlates/Part_A_Blinded_Phase_Data/adata/moderna_real_data_processed_with_riskscore.csv
  study_name: COVE

moderna_mock: &moderna_mock
  <<: *moderna_trial
  data_cleaned: moderna_mock_data_processed_with_riskscore.csv
  study_name: MockCOVE

###############################################################################
# Janssen (ENSEMBLE) OWS trial
###############################################################################

janssen_trial: &janssen_trial
  <<: *ows_trial
  timepoints: [29]
  times: [B, Day29, Delta29overB]
  time_labels: [Day 1, Day 29, D29 fold-rise over D1]
  covariates_adjust: [Region, risk_score]

janssen_real: &janssen_trial_real
  <<: *janssen_trial
  data_cleaned: /trials/covpn/p3003/analysis/correlates/Part_A_Blinded_Phase_Data/adata/janssen_pooled_partA_data_processed_with_riskscore_20240226.csv
  assays: [bindSpike, bindRBD, pseudoneutid50]
  assay_labels: [Binding Antibody to Spike, Binding Antibody to RBD, PsV Neutralization 50% Titer]
  assay_labels_short: [Anti Spike IgG (BAU/ml), Anti RBD IgG (BAU/ml), Pseudovirus-nAb ID50 (IU50/ml)]
  #endpoints: [Standard, Moderate, Severe]
  endpoints: [Standard, Moderate]
  study_name: ENSEMBLE

janssen_mock: &janssen_trial_mock
  <<: *janssen_trial
  data_cleaned: janssen_pooled_mock_data_processed_with_riskscore.csv
  assays: [bindSpike, bindRBD]
  assay_labels: [Binding Antibody to Spike, Binding Antibody to RBD]
  assay_labels_short: [Anti Spike IgG (BAU/ml), Anti RBD IgG (BAU/ml)]
  endpoints: [Standard]
  study_name: MockENSEMBLE

###############################################################################
# Astrazeneca (AZD1222) OWS trial
###############################################################################

azd1222_trial: &azd1222_trial
  <<: *ows_trial
  timepoints: [29, 57]
  times: [B, Day29, Day57, Delta29overB, Delta57overB, Delta57over29]
  time_labels: [Day 1, Day 29, Day 57, D29 fold-rise over D1, D57 fold-rise over D1, D57 fold-rise over D29]
  covariates_adjust: [Age, risk_score]
  study_name: AZD1222

azd1222_real: &azd1222_trial_real
  <<: *azd1222_trial
  data_cleaned: /trials/covpn/p3002/analysis/correlates/Part_A_Blinded_Phase_Data/adata/azd1222_data_processed_with_riskscore.csv
  assays: [pseudoneutid50]
  assay_labels: [PsV Neutralization 50% Titer]
  assay_labels_short: [Pseudovirus-nAb ID50 (IU50/ml)]

###############################################################################
# PROFISCOV non-OWS trial
###############################################################################

profiscov_trial: &profiscov_trial
  <<: *nonows_trial
  covariates_adjust: [Sex, HighRiskInd]
  study_name: PROFISCOV

profiscov_real: &profiscov_trial_real
  <<: *profiscov_trial
  data_cleaned: /networks/cavd/Objective 4/GH-VAP/ID127-Gast/correlates/adata/profiscov_data_processed_with_riskscore.csv
  timepoints: [43, 91]
  times: [B, Day43, Day91, Delta43overB, Delta91overB, Delta91over43]
  time_labels: [Day 1, Day 43, Day 91, D43 fold-rise over D1, D91 fold-rise over D1, D91 fold-rise over D43]
  assays: [bindSpike, bindSpike_B.1.1.7, bindSpike_B.1.351, bindSpike_P.1, bindRBD, bindRBD_B.1.1.7, bindRBD_B.1.351, bindRBD_P.1, bindN]
  assay_labels: [Binding Antibody to Spike, Binding Antibody to Spike B.1.1.7, Binding Antibody to Spike B.1.351, Binding Antibody to Spike P.1, Binding Antibody to RBD, Binding Antibody to RBD B.1.1.7, Binding Antibody to RBD B.1.351, Binding Antibody to RBD P.1, Binding Antibody to Nucleocapsid]
  assay_labels_short: [Anti Spike IgG (BAU/ml), Anti Spike B.1.1.7 IgG (BAU/ml), Anti Spike B.1.351 IgG (BAU/ml), Anti Spike P.1 IgG (BAU/ml), Anti RBD IgG (BAU/ml), Anti RBD B.1.1.7 IgG (BAU/ml), Anti RBD B.1.351 IgG (BAU/ml), Anti RBD P.1 IgG (BAU/ml), Anti N IgG (BAU/ml)]

profiscov_lvmn: &profiscov_trial_lvmn
  <<: *profiscov_trial
  data_cleaned: /networks/cavd/Objective 4/GH-VAP/ID127-Gast/correlates/adata/profiscov_lvmn_data_processed_with_riskscore.csv
  timepoints: [43]
  times: [B, Day43, Delta43overB]
  time_labels: [Day 1, Day 43, D43 fold-rise over D1]
  assays: [liveneutmn50]
  assay_labels: [Live Virus Micro Neut 50% Titer]
  assay_labels_short: [Live Virus-mnAb ID50 (IU50/ml)]

###############################################################################
# HVTN 705 trial -- V1V2 CoP analyses
###############################################################################

hvtn705_trial: &hvtn705_trial
  <<: *ows_trial
  timepoints: [1, 210]
  times: [Day1, Day210]
  time_labels: [Day 1, Day 210]
  covariates_adjust: [Age, BMI, RSA, riskscore]  ## TODO: double check README
  study_name: HVTN705

hvtn705_real: &hvtn705_trial_real
  <<: *hvtn705_trial
  data_cleaned: trials/vaccine/p705/analysis/lab/cc/copcor/HVTN705_secondcasecontrolprocesseddata_v13.csv
  assays: [mdw.5antigen.igg3v1v2.trunc1, mdw.5antigen.igg3v1v2]
  assay_labels: [V1V2 Neutralization 50% Titer]
  assay_labels_short: [Pseudovirus-nAb ID50 (IU50/ml)]


###############################################################################
# correlates analysis-specific configuration variables
###############################################################################

# primary endpoint D57 variables (COVE, AZD1222)
D57:
  ph1: ph1.D57
  ph2: ph2.D57
  wt: wt.D57
  WtStratum: Wstratum
  EventIndPrimary: EventIndPrimaryD57
  EventTimePrimary: EventTimePrimaryD57
  tpeak: 57
  tpeaklag: 7
  twophase_ind: TwophasesampIndD57

# primary endpoint D29 variables (COVE, ENSEMBLE, AZD1222))
D29:
  ph1: ph1.D29
  ph2: ph2.D29
  wt: wt.D29
  WtStratum: Wstratum
  EventIndPrimary: EventIndPrimaryD29
  EventTimePrimary: EventTimePrimaryD29
  tpeak: 29
  tpeaklag: 7
  twophase_ind: TwophasesampIndD29

# primary endpoint D22 variable (Sanofi)
D22:
  ph1: ph1.D22
  ph2: ph2.D22
  wt: wt.D22
  WtStratum: Wstratum
  EventIndPrimary: EventIndPrimaryD22
  EventTimePrimary: EventTimePrimaryD22
  Earlyendpoint: EarlyendpointD22
  tpeak: 22
  tpeaklag: 7
  twophase_ind: TwophasesampIndD22

# primary endpoint D43 variable (Sanofi, PROFISCOV)
D43:
  ph1: ph1.D43
  ph2: ph2.D43
  wt: wt.D43
  WtStratum: Wstratum
  EventIndPrimary: EventIndPrimaryD43
  EventTimePrimary: EventTimePrimaryD43
  Earlyendpoint: EarlyendpointD43
  tpeak: 43
  tpeaklag: 7
  twophase_ind: TwophasesampIndD43

# primary endpoint D91 variable (PROFISCOV)
D91:
  ph1: ph1.D91
  ph2: ph2.D91
  wt: wt.D91
  WtStratum: Wstratum
  EventIndPrimary: EventIndPrimaryD91
  EventTimePrimary: EventTimePrimaryD91
  Earlyendpoint: EarlyendpointD91
  tpeak: 91
  tpeaklag: 7
  twophase_ind: TwophasesampIndD91

# measurement details about markers
marker_limits: &marker_limits
  markers: [bindSpike, bindRBD, bindN, pseudoneutid50, pseudoneutid80, liveneutmn50, ADCP]
  llod: [0.3076, 1.593648, 0.093744, 2.42, 15.02, 22.66236, 11.57]
  ulod: [172226.2, 223074.0, 52488.0, !expr NA_real_, !expr NA_real_, !expr NA_real_, !expr NA_real_]
  lloq: [1.7968, 3.4263, 4.4897, 4.477, 21.4786, 44.10204, 8.87]
  uloq: [10155.95, 16269.23, 574.6783, 10919.0, 15368.0, 3083.806, 211.56]
  pos.cutoff: [10.8424, 14.0858, 23.4711, 2.42, 15.02, 22.6596, 11.57]

marker_limits_ensemble: &marker_limits_ensemble
  markers: [bindSpike, bindRBD, bindN, pseudoneutid50]
  llod: [!expr NA_real_, !expr NA_real_, 0.093744, !expr NA_real_]
  ulod: [!expr NA_real_, !expr NA_real_, !expr NA_real_, !expr NA_real_]
  lloq: [1.7968, 3.4263, 4.4897, 4.8975]
  uloq: [238.1165, 172.5755, 574.6783, 844.7208]
  pos.cutoff: [10.8424, 14.0858, 23.4711, 4.8975]

marker_limits_profiscov: &marker_limits_profiscov
  markers: [bindSpike, bindSpike_P.1, bindSpike_B.1.351, bindSpike_B.1.1.7, bindRBD, bindRBD_P.1, bindRBD_B.1.351, bindRBD_B.1.1.7, bindN, liveneutmn50]
  llod: [0.441, 0.288, 0.648, 0.630, 0.952, 2.4752, 1.4416, 6.0928, 0.10856, 27.56]
  ulod: [!expr NA_real_, !expr NA_real_, !expr NA_real_, !expr NA_real_, !expr NA_real_, !expr NA_real_, !expr NA_real_, !expr NA_real_, !expr NA_real_, !expr NA_real_]
  lloq: [0.441, 0.288, 0.648, 0.630, 0.952, 2.4752, 1.4416, 6.0928, 0.10856, 27.56]
  uloq: [630.0, 324.0, 189.0, 423.0, 816.0, 272.0, 171.36, 544.0, 188.8, 20157.44]
  pos.cutoff: [6.264, 4.167, 2.997, 6.408, 34.3808, 15.5584, 10.0096, 30.2192, 16.5554, 27.56]
