# Supplementary material for: Neutralizing antibody correlate of protection against severe-critical COVID-19 in the ENSEMBLE single-dose Ad26.COV2.S vaccine efficacy trial
Source: Nat Commun. 2024 Nov 12;15:9785. doi: 10.1038/s41467-024-53727-y (PMC11557889; doi:10.1038/s41467-024-53727-y)
Supplement: Supplementary file 5 — Supplementary Software 2 [file 41467_2024_53727_MOESM5_ESM.zip › sve_ens_natcomm/report.Rmd]

---
title: "Stochastic Interventional Risk and Vaccine Efficacy"
subtitle: "Analysis of the `r config$study_name` Efficacy Trial"
author: "[Nima Hejazi](https://nimahejazi.org)\nfor the USG/CoVPN Biostatistics Response Team"
date: "`r format(Sys.time(), '%B %d, %Y')`"
output:
  pdf_document: default
  html_document: default
  citation_package: natbib
  number_sections: true
  toc: true
bibliography: refs.bib
header-includes:
   - \usepackage{eso-pic,graphicx,transparent,caption,pdflscape,float}
   - \usepackage[margin=1in]{geometry}
---

\pagenumbering{gobble}

```{r cop-stochastic-setup, echo = FALSE, message = FALSE, warning=FALSE}
# make figures bigger
knitr::opts_chunk$set(
  out.width = "90%",
  fig.width = 7,
  results = "asis",
  echo = FALSE,
  warning = FALSE,
  message = FALSE
)
```

The immune correlates statistical analysis plan (SAP) of the COVID-19 Prevention
Network (CoVPN) describes the use of counterfactual risk and vaccine efficacy
(VE) measures for hypothetical (analyst-specified) changes to the observed
distributions of a fixed set of candidate immune correlates of protection
(CoPs) [@gilbert2021covpn]; this has been termed a "stochastic-interventional
(risk or ) vaccine efficacy" (SVE) for its relation to causal inference
parameters that may be defined by stochastic interventions [@diaz2012population]
or modified treatment policies [@haneuse2013estimation]. The evaluation and
successful identification of immune correlates of protection (biomarkers)
corresponding to a pre-defined set of immune (bio)markers modulated by various
vaccines and vaccination regimens is critical to the study of vaccine mechanisms
of protection and has the potential to be highly informative for the development
of next-generation vaccines, as evidenced by immune correlates analyses of the
two-dose mRNA-1273 vaccine in the Moderna COVE vaccine efficacy trial
[@gilbert2021immune] and the single-dose Ad26.COV2.S vaccine in the Janssen
ENSEMBLE vaccine efficacy trial [@fong2022janssen]. Results of the application
of the SVE framework as an immune correlates analysis of the COVE trial have
been reported in @huang2023stochastic and its application to bridging vaccine
efficacy to various SARS-CoV-2 strains in @hejazi2023stochastic.

Per the CoVPN immune correlates analysis SAP, we estimate the counterfactual
mean of COVID-19 disease under posited mean shifts in the measured activity
levels of each of `r length(config$assays)` _candidate_ COPs measured 4 weeks
post dose 1 and/or 4 weeks post dose 2 of a given vaccine. For each antibody
marker, the goal is to evaluate the available evidence on whether vaccination
serves to reduce the risk of a relevant infection or disease endpoint through
its modulation of a given candidate immune CoP. For each immune marker, measured
activity levels are hypothetically shifted along a grid
{`r round(delta_grid, 2)`}, given on the $\log_{10}$ scale such that $-1.0$
represents a _10-fold decrease_ in the CoPs geometric mean (GM) titer or
concentration and $1.0$ represents a _10-fold increase_ in its GM titer or
concentration, allowing for stochastic interventional risk of a symptomatic
infection or disease endpoint to be evaluated via the techniques of
@hejazi2020efficient and then translated to the VE scale as detailed in [the
CoVPN immune correlates SAP](https://doi.org/10.6084/m9.figshare.13198595)
[@gilbert2021covpn]. When hypothetical values of such shifts result in more than
`r lower_positivity_limit * 100`% of participants' counterfactual marker values
being placed below an assay's lower limit of detection (LLOD) (for pseudovirus
(PsV) neutralization antibody markers (ID50 and/or ID80), or a positivity
cut-off (for binding antibodies (bAb) to spike and receptor-binding domain), the
offending hypothetical shifts are omitted from the grid.

Implementation of these analyses heavily leveraged the `txshift` and `sl3`
packages [@hejazi-cran-txshift; @hejazi2020txshift-joss; @coyle-gh-sl3] for the
`R` language and environment for statistical computing [@ihaka1996r; @R]. The
figures and tables presented below summarize the results of assessing the degree
to which vaccines (or other exposures) that would hypothetically modulate
candidate immune CoP marker activity to those levels indicated by the given
shift could mitigate a harmful COVID-19 endpoint in terms of counterfactual
stochastic-interventional risk and SVE.

`r if (!(stringr::str_detect(config$study_name, "COVE") && shift_by_variants)) '<!--'`
In addition, for the pseudovirus neutralization marker ID50 at Day 57, Phase 1
data from two pilot studies conducted by the Montefiori Lab have been used to
approximate the relative shifts corresponding to several variants of concerns
(VoCs). This was done by calculating the approximate shift for a given VoC as
the measured difference between its GM titer response and that measured for the
D614G (index) strain, within the combined sample from these Phase 1 studies. For this
marker, measured at the Day 57 time point, the stochastic-interventional risk
and SVE figures are additionally annotated with these approximate mean shifts,
aiding interpretation of results in terms of predicted risk and VE to these
VoCs based on average change in the neutralizing antibody response. These
results were initially reported by by @hejazi2023stochastic.
`r if (!(stringr::str_detect(config$study_name, "COVE") && shift_by_variants)) '-->'`

`r if (!(stringr::str_detect(config$study_name, "ENSEMBLE"))) '<!--'`
This report includes stochastic interventional risk and vaccine efficacy
analyses of the candidate immune correlates of the CoVPN ENSEMBLE trial for
`r if (stringr::str_detect(config$study_name, "ENSEMBLE")) case_when(region == "pooled" ~ "pooled over all of the", region == "latam" ~ "Latin America", region == "northam" ~ "North America", region == "southaf" ~ "South Africa")`
study region(s), considering each of `r length(config$assays)` markers; see the
report for details.
`r if (!(stringr::str_detect(config$study_name, "ENSEMBLE"))) '-->'`

\clearpage

```{r}
# create names of results files from configuration parameters
if (stringr::str_detect(config$study_name, "ENSEMBLE")) {
  results_grid <- expand.grid(config$assays, config$timepoints,
                              config$endpoints)
} else {
  results_grid <- expand.grid(config$assays, config$timepoints)
}

# create results graphics by knitting child report
res <- apply(results_grid, 1, function(x) {
  # set configuration variables
  this_assay <- as.character(x[[1]])
  this_time <- as.numeric(x[[2]])
  if (stringr::str_detect(config$study_name, "ENSEMBLE")) {
    this_endpoint <- as.character(x[[3]])
  }

  # get descriptive name of marker and fix labeling for TeX figure captions
  this_assay_name <- config$assay_labels[config$assays %in% this_assay]
  this_assay_name_fig <- str_replace(this_assay_name, "%", "\\\\%")

  # knit child document as template for figures/tables
  knitr::knit_child(
    "template.Rmd",
    envir = environment(), quiet = TRUE
  )
})
cat(unlist(res), sep = "\n")
```

## `R` Session Information

```{r sessioninfo}
toLatex(sessionInfo())
```

\clearpage

## References
