# Supplementary material for: Neutralizing antibody correlate of protection against severe-critical COVID-19 in the ENSEMBLE single-dose Ad26.COV2.S vaccine efficacy trial
Source: Nat Commun. 2024 Nov 12;15:9785. doi: 10.1038/s41467-024-53727-y (PMC11557889; doi:10.1038/s41467-024-53727-y)
Supplement: Supplementary file 7 — Source Data File [file 41467_2024_53727_MOESM7_ESM.xlsx]

## Sheet: Fig. 2a
assay	Case	min	25%ile	median	75%ile	max
Pseudovirus-nAb ID50 (IU50/ml)	Moderate Cases	0.388944	0.388944	0.388944	0.975514	1.84713
Pseudovirus-nAb ID50 (IU50/ml)	Severe Cases	0.388944	0.388944	0.388944	0.882167	1.34125
Pseudovirus-nAb ID50 (IU50/ml)	Non-Cases	0.388944	0.388944	0.388944	1.10326	2.1638
Values are shown as log10 scaled values of the summaries of the boxplots, where "min" means the lower end of the whisker and "max" means the upper end of the whisker.

## Sheet: Fig. 2b
assay	Case	min	25%ile	median	75%ile	max
Anti Spike IgG (BAU/ml)	Moderate Cases	0.734094	1.18136	1.45733	1.80534	2.37679
Anti Spike IgG (BAU/ml)	Severe Cases	0.734094	1.16658	1.46417	1.86398	2.37679
Anti Spike IgG (BAU/ml)	Non-Cases	0.734094	1.24886	1.56665	1.86361	2.37679
Values are shown as log10 scaled values of the summaries of the boxplots, where "min" means the lower end of the whisker and "max" means the upper end of the whisker.

## Sheet: Fig. 2c
assay	Case	min	25%ile	median	75%ile	max
Anti RBD IgG (BAU/ml)	Moderate Cases	0.847753	1.17512	1.46359	1.77462	2.23698
Anti RBD IgG (BAU/ml)	Severe Cases	0.847753	1.20577	1.54715	1.74769	2.23698
Anti RBD IgG (BAU/ml)	Non-Cases	0.847753	1.23804	1.53611	1.82639	2.23698
Values are shown as log10 scaled values of the summaries of the boxplots, where "min" means the lower end of the whisker and "max" means the upper end of the whisker.

## Sheet: Fig. 3a
V1	Low	Med	High	time.0	Placebo
9	9.49428e-05	5.72261e-05	1.9847e-05	9	0.000506269
12	0.000281417	0.000169633	5.88356e-05	12	0.000846314
15	0.000372223	0.000224377	7.78255e-05	15	0.00124676
18	0.000463161	0.000279203	9.68452e-05	18	0.00156427
19	0.000554258	0.000334129	0.000115901	19	0.00173824
20	0.00073679	0.000444196	0.00015409	20	0.00191251
24	0.000833308	0.000502403	0.000174287
28	0.00092673	0.000558745	0.000193839	28	0.00308996
29	0.00102372	0.000617242	0.00021414	29	0.00320967
30	0.00111591	0.000672852	0.000233441
33	0.00120842	0.000728657	0.00025281
36	0.00130114	0.000784591	0.000272225	36	0.00339316
38	0.00139372	0.000840445	0.000291614
39	0.00148804	0.000897348	0.000311368	39	0.00364016
43	0.00158156	0.000953775	0.000330959
45	0.00177101	0.0010681	0.000370655	45	0.00411536
47	0.00186708	0.00112608	0.000390788	47	0.00431003
49	0.00196369	0.00118439	0.000411037	49	0.00450629
57	0.00206194	0.00124369	0.000431632	57	0.00531248
59	0.00216585	0.00130641	0.000453418
61	0.00226938	0.00136891	0.000475126	61	0.00545068
63	0.00237171	0.00143069	0.000496586
65	0.00247479	0.00149292	0.000518205	65	0.0056642
69	0.00258154	0.00155738	0.0005406	69	0.00577639
78	0.00269751	0.00162741	0.000564932	78	0.00644903
86	0.00282436	0.00170401	0.00059155
89	0.00295638	0.00178375	0.000619259
96	0.00310474	0.00187336	0.000650404
109	0.00347503	0.00209707	0.000728166
114	0.00374895	0.00226259	0.000785717	114	0.0108665
116	0.00404646	0.0024424	0.000848247
117	0.0043441	0.00262233	0.000910832
124	0.00466801	0.00281818	0.000978972
129	0.00499467	0.00301575	0.00104772	129	0.0151281
134	0.00532316	0.00321446	0.00111689
149	0.00566035	0.00341849	0.00118792	149	0.0230773
157	0.00600288	0.00362579	0.00126011
170	0.00645014	0.00389657	0.00135443
				7	0.000112137
				8	0.000308928
				10	0.000647629
				11	0.000761046
				13	0.000903332
				14	0.00107494
				16	0.00130434
				17	0.00141977
				21	0.0021168
				22	0.00232154
				23	0.00255663
				26	0.00282224
				27	0.00297077
				37	0.00354692
				40	0.00376477
				42	0.00385885
				44	0.00398691
				46	0.00421259
				48	0.00440799
				50	0.00457233
				51	0.00467187
				53	0.00480549
				54	0.00497349
				56	0.0051764
				58	0.00538113
				64	0.00555706
				70	0.00592753
				71	0.00608121
				73	0.00619931
				75	0.00628076
				77	0.0063641
				80	0.00653695
				82	0.00671777
				83	0.00694559
				84	0.00708489
				85	0.0071813
				88	0.0072841
				91	0.00750066
				94	0.00772702
				97	0.00791628
				99	0.00818294
				100	0.00839061
				102	0.00853765
				104	0.00884473
				106	0.00924174
				107	0.00949067
				108	0.00966367
				111	0.00988328
				112	0.010317
				118	0.0113473
				119	0.0118415
				120	0.0123528
				121	0.0128763
				123	0.0136915
				127	0.0145396
				131	0.0157245
				132	0.0163252
				133	0.0172313
				138	0.0181541
				140	0.0187841
				142	0.0194219
				143	0.0200659
				146	0.0210575
				147	0.0220539
				152	0.0241156
				154	0.0248225
				163	0.0256189
				164	0.0264326
				169	0.0273345

## Sheet: Fig. 3b
V1	Low	Med	High	time.0	Placebo
7	0.000558458	0.000416547	0.000241071	7	0.00036446
8	0.000800679	0.000597244	0.000345666	8	0.000926167
9	0.00103492	0.000772007	0.000446837	9	0.00149032
10	0.00127021	0.000947559	0.000548477	10	0.00197084
11	0.0015058	0.00112336	0.000650273	11	0.00239642
12	0.0018195	0.00135746	0.000785843	12	0.00279429
13	0.00189773	0.00141585	0.000819661	13	0.00322213
14	0.0022923	0.00171036	0.000990245	14	0.00373648
15	0.00244973	0.00182788	0.00105832	15	0.00408072
16	0.00252834	0.00188656	0.00109232	16	0.00462817
17	0.00292192	0.0021804	0.00126257	17	0.00537863
18	0.0031634	0.0023607	0.00136705	18	0.00595724
19	0.00364263	0.00271857	0.00157446	19	0.00642156
20	0.00403974	0.00301517	0.0017464	20	0.00694551
21	0.00419819	0.00313352	0.00181502	21	0.00752963
22	0.00451758	0.00337212	0.00195337	22	0.00814558
23	0.00467681	0.00349108	0.00202235	23	0.00876359
24	0.00499758	0.00373076	0.00216135	24	0.00941313
25	0.00515713	0.00384997	0.0022305	25	0.0100349
26	0.00564661	0.00421578	0.00244271	26	0.0104209
27	0.00581067	0.0043384	0.00251386	27	0.010898
28	0.0062939	0.00469962	0.00272347	28	0.0114953
29	0.00645396	0.00481928	0.00279292	29	0.0120355
30	0.00653399	0.00487911	0.00282765	30	0.0125174
31	0.00709368	0.00529761	0.00307059	31	0.0128804
32	0.00741581	0.00553852	0.00321046	32	0.0132142
33	0.0074974	0.00559953	0.00324589	33	0.0135797
34	0.0076595	0.00572078	0.0033163	34	0.0140684
35	0.00798424	0.00596368	0.00345738	35	0.0147118
37	0.00822684	0.00614517	0.00356279	37	0.0159437
38	0.00871822	0.00651282	0.00377638	38	0.0163783
39	0.00904412	0.00675669	0.00391808	39	0.0167208
40	0.00928856	0.00693963	0.0040244	40	0.0169398
41	0.00969717	0.00724547	0.00420216	41	0.0172537
42	0.0101897	0.00761416	0.0044165	42	0.0176952
43	0.0104361	0.0077987	0.0045238	43	0.01814
44	0.0106852	0.00798516	0.00463223	44	0.0185571
45	0.0109343	0.00817174	0.00474074	45	0.0189121
46	0.0111882	0.00836191	0.00485135	46	0.0192047
47	0.0115246	0.00861387	0.00499793	47	0.0195966
48	0.0116088	0.00867694	0.00503463	48	0.0199569
49	0.0116933	0.00874023	0.00507145	49	0.0201544
50	0.0121163	0.00905709	0.00525582	50	0.0203534
51	0.0122881	0.00918584	0.00533075	51	0.0206199
53	0.0127177	0.00950776	0.00551813	53	0.0211229
54	0.0128903	0.00963713	0.00559344	54	0.0213595
55	0.0133215	0.0099603	0.00578159	55	0.0216647
56	0.0135808	0.0101547	0.00589478	56	0.0221759
57	0.0136675	0.0102197	0.00593263	57	0.0226549
58	0.0138415	0.0103501	0.00600858	58	0.0229654
59	0.0141896	0.0106111	0.00616061	59	0.0233467
60	0.0143675	0.0107445	0.00623832	60	0.02359
61	0.0145507	0.0108819	0.00631837	61	0.0238001
62	0.0147329	0.0110185	0.00639798	62	0.0240809
63	0.0150061	0.0112235	0.00651739	63	0.0243282
64	0.0150983	0.0112926	0.00655766	64	0.0245772
65	0.0151898	0.0113612	0.00659768	65	0.0247571
66	0.0153762	0.011501	0.00667914	66	0.0249759
70	0.0154722	0.0115731	0.00672114	70	0.0260252
71	0.0155691	0.0116457	0.00676351	71	0.0262582
73	0.0161629	0.0120913	0.00702324	73	0.0266138
74	0.0165632	0.0123916	0.00719838	74	0.0268986
75	0.0166645	0.0124677	0.00724274	75	0.0273079
77	0.0168741	0.012625	0.0073345	77	0.0276829
79	0.0173017	0.012946	0.00752173	79	0.0284154
81	0.0174118	0.0130286	0.00756994	81	0.0290393
82	0.0176358	0.0131968	0.00766807	82	0.0294494
83	0.0178645	0.0133685	0.00776824	83	0.0298645
84	0.0180978	0.0135437	0.00787048	84	0.0302405
85	0.0184515	0.0138093	0.00802548	85	0.0306758
86	0.0185735	0.0139009	0.00807898	86	0.0310717
87	0.0188207	0.0140866	0.00818737	87	0.031479
88	0.0190726	0.0142759	0.00829786	88	0.0318401
89	0.0193248	0.0144653	0.00840846	89	0.0321042
90	0.0194513	0.0145603	0.00846396	90	0.0323714
91	0.0197191	0.0147616	0.00858147	91	0.0328095
92	0.0198543	0.0148632	0.00864083	92	0.033311
93	0.0204096	0.0152805	0.00888458	93	0.0336584
94	0.0206944	0.0154945	0.00900964	94	0.0338954
96	0.0209888	0.0157158	0.00913897	96	0.0348809
97	0.0214351	0.0160514	0.00933509
98	0.0215882	0.0161665	0.00940238	98	0.0352782
99	0.0219046	0.0164044	0.00954145	99	0.0358194
100	0.0222338	0.016652	0.0096862	100	0.0365984
101	0.0227009	0.0170034	0.00989169	101	0.0373154
102	0.0230412	0.0172594	0.0100414	102	0.0376133
103	0.0232151	0.0173902	0.010118	103	0.0380712
104	0.0237443	0.0177884	0.0103509	104	0.038614
105	0.0239238	0.0179235	0.01043	105	0.0390112
107	0.02447	0.0183346	0.0106706	107	0.0394284
108	0.0246595	0.0184773	0.0107541	108	0.0397818
109	0.0248563	0.0186255	0.0108409	109	0.0407053
110	0.0250587	0.0187778	0.0109301	110	0.0415641
111	0.0257158	0.0192726	0.0112198	111	0.0421144
113	0.0267354	0.0200407	0.0116698	113	0.0429929
114	0.0275174	0.0206299	0.0120152	114	0.0434189
118	0.027804	0.0208459	0.0121418	118	0.048769
119	0.0289932	0.0217424	0.0126675	119	0.0508467
120	0.029292	0.0219678	0.0127997
121	0.0298896	0.0224185	0.0130642	121	0.0524485
122	0.0301885	0.022644	0.0131966	122	0.0538677
123	0.0304931	0.0228738	0.0133314	123	0.0558728
124	0.0307977	0.0231036	0.0134664	124	0.0576236
125	0.0314188	0.0235724	0.0137416	125	0.0594099
126	0.0317296	0.0238069	0.0138794	126	0.0606173
127	0.032666	0.0245139	0.0142948	127	0.0612331
128	0.0332944	0.0249885	0.0145737	128	0.0621666
129	0.0336087	0.0252259	0.0147133	129	0.0634219
132	0.0345579	0.0259431	0.015135	132	0.0653411
134	0.0351951	0.0264246	0.0154183
135	0.0361453	0.027143	0.015841	135	0.0669832
138	0.0364621	0.0273826	0.0159821	138	0.0703046
140	0.0367791	0.0276223	0.0161232	140	0.0719937
141	0.0374241	0.0281102	0.0164105	141	0.0737002
144	0.0380776	0.0286046	0.0167018	144	0.077158
145	0.0387313	0.0290994	0.0169933
150	0.0393857	0.0295947	0.0172853	150	0.0811803
151	0.0397173	0.0298458	0.0174334	151	0.0823081
152	0.0400446	0.0300937	0.0175795
154	0.0403719	0.0303415	0.0177257	154	0.0842218
156	0.0410363	0.0308448	0.0180226	156	0.0857895
158	0.0413885	0.0311116	0.01818
160	0.042861	0.0322276	0.0188389	160	0.0902491
161	0.0432342	0.0325106	0.019006	161	0.0910826
164	0.0436108	0.0327961	0.0191747	164	0.094153
168	0.0440298	0.0331139	0.0193624	168	0.0974281
169	0.0444819	0.0334568	0.019565	169	0.0984282
172	0.0449729	0.0338293	0.0197852
173	0.0459557	0.0345751	0.0202262	173	0.0995892
175	0.0474738	0.0357277	0.0209081
176	0.0480087	0.036134	0.0211486	176	0.103331
177	0.0486162	0.0365955	0.0214219	177	0.105966
179	0.0492546	0.0370806	0.0217092	179	0.107457
181	0.0500719	0.0377019	0.0220773
				36	0.0154189
				52	0.0208876
				67	0.0251594
				68	0.0253459
				69	0.0257218
				72	0.0264939
				76	0.0275144
				78	0.0280249
				80	0.0287245
				95	0.0343867
				106	0.039257
				112	0.0426392
				115	0.0448416
				116	0.0465164
				117	0.0475039
				131	0.0643754
				136	0.0683064
				137	0.0693051
				139	0.0709776
				142	0.0750708
				143	0.0761113
				146	0.078229
				148	0.0793181
				149	0.0800579
				153	0.0830713
				157	0.087383
				159	0.0890125
				162	0.0919388
				163	0.0928115
				165	0.095515
				166	0.0964518
				174	0.10077
				180	0.109

## Sheet: Fig. 3c
V1	Low	Med	High	time.0	Placebo
9	8.76041e-05	5.53977e-05	5.39418e-05	9	0.000506269
12	0.00025974	0.000164259	0.000159942	12	0.000846314
15	0.000343484	0.000217223	0.000211515	15	0.00124676
18	0.000427345	0.000270264	0.000263163	18	0.00156427
19	0.000511296	0.000323365	0.000314869	19	0.00173824
20	0.000679534	0.000429787	0.000418495	20	0.00191251
24	0.000768561	0.000486107	0.000473336
28	0.000854809	0.000540671	0.000526467	28	0.00308996
29	0.000944347	0.000597319	0.000581628	29	0.00320967
30	0.00102946	0.000651171	0.000634066
33	0.00111492	0.000705248	0.000686724
36	0.00120067	0.000759504	0.000739555	36	0.00339316
38	0.00128633	0.000813709	0.000792337
39	0.00137358	0.000868928	0.000846107	39	0.00364016
43	0.00146008	0.00092367	0.000899412
45	0.00163542	0.00103464	0.00100747	45	0.00411536
47	0.00172404	0.00109074	0.00106209	47	0.00431003
49	0.00181314	0.00114714	0.00111702	49	0.00450629
57	0.00190378	0.00120452	0.00117289	57	0.00531248
59	0.00199966	0.00126521	0.001232
61	0.00209471	0.00132539	0.00129059	61	0.00545068
63	0.00218872	0.00138491	0.00134855
65	0.00228397	0.00144522	0.00140728	65	0.0056642
69	0.00238243	0.00150757	0.00146799	69	0.00577639
78	0.00248932	0.00157525	0.0015339	78	0.00644903
86	0.00260552	0.00164884	0.00160556
89	0.00272644	0.00172542	0.00168013
96	0.00286136	0.00181087	0.00176335
109	0.00320528	0.00202874	0.0019755
114	0.00345912	0.00218956	0.00213211	114	0.0108665
116	0.00374008	0.00236759	0.00230548
117	0.00402114	0.00254572	0.00247895
124	0.0043241	0.00273776	0.00266596
129	0.00463429	0.00293442	0.00285748	129	0.0151281
134	0.00494634	0.00313229	0.00305017
149	0.00527484	0.00334063	0.00325306	149	0.0230773
157	0.00561071	0.00355369	0.00346055
170	0.00605946	0.00383842	0.00373784
				7	0.000112137
				8	0.000308928
				10	0.000647629
				11	0.000761046
				13	0.000903332
				14	0.00107494
				16	0.00130434
				17	0.00141977
				21	0.0021168
				22	0.00232154
				23	0.00255663
				26	0.00282224
				27	0.00297077
				37	0.00354692
				40	0.00376477
				42	0.00385885
				44	0.00398691
				46	0.00421259
				48	0.00440799
				50	0.00457233
				51	0.00467187
				53	0.00480549
				54	0.00497349
				56	0.0051764
				58	0.00538113
				64	0.00555706
				70	0.00592753
				71	0.00608121
				73	0.00619931
				75	0.00628076
				77	0.0063641
				80	0.00653695
				82	0.00671777
				83	0.00694559
				84	0.00708489
				85	0.0071813
				88	0.0072841
				91	0.00750066
				94	0.00772702
				97	0.00791628
				99	0.00818294
				100	0.00839061
				102	0.00853765
				104	0.00884473
				106	0.00924174
				107	0.00949067
				108	0.00966367
				111	0.00988328
				112	0.010317
				118	0.0113473
				119	0.0118415
				120	0.0123528
				121	0.0128763
				123	0.0136915
				127	0.0145396
				131	0.0157245
				132	0.0163252
				133	0.0172313
				138	0.0181541
				140	0.0187841
				142	0.0194219
				143	0.0200659
				146	0.0210575
				147	0.0220539
				152	0.0241156
				154	0.0248225
				163	0.0256189
				164	0.0264326
				169	0.0273345

## Sheet: Fig. 3d
V1	Low	Med	High	time.0	Placebo
7	0.000560638	0.000412076	0.000356174	7	0.00036446
8	0.000803641	0.000590713	0.000510585	8	0.000926167
9	0.00103865	0.000763491	0.000659938	9	0.00149032
10	0.0012747	0.000937043	0.000809964	10	0.00197084
11	0.00151114	0.0011109	0.000960261	11	0.00239642
12	0.00182595	0.00134241	0.0011604	12	0.00279429
13	0.00190451	0.00140019	0.00121035	13	0.00322213
14	0.00230064	0.00169154	0.00146225	14	0.00373648
15	0.00245863	0.00180776	0.00156272	15	0.00408072
16	0.00253749	0.00186577	0.00161288	16	0.00462817
17	0.00293244	0.00215633	0.00186411	17	0.00537863
18	0.00317476	0.00233462	0.00201827	18	0.00595724
19	0.00365533	0.00268826	0.00232407	19	0.00642156
20	0.00405362	0.00298139	0.00257756	20	0.00694551
21	0.00421258	0.0030984	0.00267875	21	0.00752963
22	0.00453285	0.00333416	0.00288264	22	0.00814558
23	0.00469254	0.00345172	0.00298432	23	0.00876359
24	0.00501424	0.00368857	0.00318917	24	0.00941313
25	0.00517426	0.0038064	0.00329108	25	0.0100349
26	0.00566526	0.00416798	0.00360383	26	0.0104209
27	0.00582978	0.00428915	0.00370865	27	0.010898
28	0.00631488	0.00464648	0.00401775	28	0.0114953
29	0.00647555	0.00476484	0.00412014	29	0.0120355
30	0.00655589	0.00482402	0.00417134	30	0.0125174
31	0.00711785	0.00523808	0.00452955	31	0.0128804
32	0.00744133	0.00547645	0.00473579	32	0.0132142
33	0.00752327	0.00553684	0.00478804	33	0.0135797
34	0.00768608	0.00565684	0.00489187	34	0.0140684
35	0.0080124	0.00589737	0.00509998	35	0.0147118
37	0.00825623	0.00607711	0.00525551	37	0.0159437
38	0.00875015	0.00644125	0.00557061	38	0.0163783
39	0.00907771	0.00668278	0.00577963	39	0.0167208
40	0.00932331	0.0068639	0.00593638	40	0.0169398
41	0.00973388	0.00716672	0.00619845	41	0.0172537
42	0.0102289	0.00753185	0.00651448	42	0.0176952
43	0.0104765	0.00771459	0.00667265	43	0.01814
44	0.0107269	0.00789928	0.00683251	44	0.0185571
45	0.0109774	0.00808413	0.00699253	45	0.0189121
46	0.0112327	0.00827258	0.00715566	46	0.0192047
47	0.0115708	0.00852213	0.00737168	47	0.0195966
48	0.0116555	0.00858459	0.00742576	48	0.0199569
49	0.0117404	0.00864727	0.00748003	49	0.0201544
50	0.0121654	0.00896102	0.00775165	50	0.0203534
51	0.012338	0.00908847	0.007862	51	0.0206199
53	0.0127697	0.0094072	0.00813797	53	0.0211229
54	0.0129432	0.0095353	0.00824888	54	0.0213595
55	0.0133767	0.00985549	0.00852613	55	0.0216647
56	0.0136374	0.0100481	0.00869288	56	0.0221759
57	0.0137246	0.0101124	0.00874864	57	0.0226549
58	0.0138994	0.0102416	0.00886046	58	0.0229654
59	0.0142494	0.0105002	0.00908442	59	0.0233467
60	0.0144279	0.0106321	0.00919864	60	0.02359
61	0.0146115	0.0107678	0.00931616	61	0.0238001
62	0.0147942	0.0109027	0.00943305	62	0.0240809
63	0.0150681	0.0111052	0.00960841	63	0.0243282
64	0.0151605	0.0111735	0.00966755	64	0.0245772
65	0.0152528	0.0112417	0.00972665	65	0.0247571
66	0.0154406	0.0113805	0.00984688	66	0.0249759
70	0.0155375	0.0114521	0.00990888	70	0.0260252
71	0.0156352	0.0115243	0.00997146	71	0.0262582
73	0.0162335	0.0119666	0.0103546	73	0.0266138
74	0.016637	0.012265	0.0106131	74	0.0268986
75	0.0167391	0.0123405	0.0106785	75	0.0273079
77	0.01695	0.0124965	0.0108136	77	0.0276829
79	0.01738	0.0128146	0.0110892	79	0.0284154
81	0.0174906	0.0128964	0.0111601	81	0.0290393
82	0.0177155	0.0130627	0.0113042	82	0.0294494
83	0.0179442	0.0132319	0.0114508	83	0.0298645
84	0.0181778	0.0134048	0.0116006	84	0.0302405
85	0.0185323	0.0136671	0.0118279	85	0.0306758
86	0.0186548	0.0137578	0.0119065	86	0.0310717
87	0.0189029	0.0139414	0.0120656	87	0.031479
88	0.019156	0.0141287	0.0122279	88	0.0318401
89	0.0194091	0.0143161	0.0123904	89	0.0321042
90	0.0195362	0.0144102	0.0124719	90	0.0323714
91	0.019804	0.0146084	0.0126437	91	0.0328095
92	0.019939	0.0147084	0.0127303	92	0.033311
93	0.0204915	0.0151176	0.013085	93	0.0336584
94	0.0207746	0.0153272	0.0132667	94	0.0338954
96	0.0210676	0.0155442	0.0134548	96	0.0348809
97	0.0215111	0.0158727	0.0137396
98	0.0216639	0.015986	0.0138378	98	0.0352782
99	0.0219788	0.0162193	0.0140401	99	0.0358194
100	0.0223082	0.0164634	0.0142517	100	0.0365984
101	0.0227776	0.0168113	0.0145534	101	0.0373154
102	0.0231201	0.0170652	0.0147735	102	0.0376133
103	0.0232953	0.0171951	0.0148861	103	0.0380712
104	0.0238251	0.0175879	0.0152268	104	0.038614
105	0.0240047	0.017721	0.0153423	105	0.0390112
107	0.0245514	0.0181265	0.0156939	107	0.0394284
108	0.0247418	0.0182678	0.0158164	108	0.0397818
109	0.0249391	0.0184141	0.0159433	109	0.0407053
110	0.0251421	0.0185647	0.016074	110	0.0415641
111	0.0258024	0.0190546	0.0164989	111	0.0421144
113	0.0268215	0.019811	0.0171551	113	0.0429929
114	0.0276054	0.020393	0.01766	114	0.0434189
118	0.0278972	0.0206097	0.0178481	118	0.048769
119	0.0291051	0.0215069	0.0186267	119	0.0508467
120	0.0294086	0.0217325	0.0188224
121	0.0300157	0.0221836	0.019214	121	0.0524485
122	0.0303193	0.0224093	0.0194099	122	0.0538677
123	0.0306284	0.022639	0.0196093	123	0.0558728
124	0.0309375	0.0228688	0.0198088	124	0.0576236
125	0.0315726	0.0233411	0.0202188	125	0.0594099
126	0.0318902	0.0235774	0.0204239	126	0.0606173
127	0.0328475	0.0242895	0.0210422	127	0.0612331
128	0.03349	0.0247675	0.0214574	128	0.0621666
129	0.0338113	0.0250067	0.021665	129	0.0634219
132	0.0347826	0.0257298	0.022293	132	0.0653411
134	0.0354345	0.0262153	0.0227148
135	0.0364068	0.0269395	0.0233439	135	0.0669832
138	0.036731	0.0271811	0.0235538	138	0.0703046
140	0.0370552	0.0274227	0.0237637	140	0.0719937
141	0.0377192	0.0279176	0.0241937	141	0.0737002
144	0.0384003	0.0284254	0.024635	144	0.077158
145	0.0390817	0.0289335	0.0250766
150	0.0397635	0.029442	0.0255186	150	0.0811803
151	0.0401089	0.0296998	0.0257426	151	0.0823081
152	0.0404499	0.0299542	0.0259638
154	0.0407909	0.0302087	0.026185	154	0.0842218
156	0.0414867	0.030728	0.0266365	156	0.0857895
158	0.0418555	0.0310033	0.0268758
160	0.0434106	0.0321648	0.0278857	160	0.0902491
161	0.0438047	0.0324592	0.0281418	161	0.0910826
164	0.0442026	0.0327565	0.0284004	164	0.094153
168	0.0446455	0.0330875	0.0286883	168	0.0974281
169	0.0451179	0.0334406	0.0289954	169	0.0984282
172	0.0456354	0.0338275	0.029332
173	0.0466705	0.0346015	0.0300054	173	0.0995892
175	0.048256	0.0357879	0.0310377
176	0.0488134	0.0362051	0.0314008	176	0.103331
177	0.0494331	0.036669	0.0318046	177	0.105966
179	0.0500838	0.0371564	0.0322288	179	0.107457
181	0.0508947	0.0377638	0.0327576
				36	0.0154189
				52	0.0208876
				67	0.0251594
				68	0.0253459
				69	0.0257218
				72	0.0264939
				76	0.0275144
				78	0.0280249
				80	0.0287245
				95	0.0343867
				106	0.039257
				112	0.0426392
				115	0.0448416
				116	0.0465164
				117	0.0475039
				131	0.0643754
				136	0.0683064
				137	0.0693051
				139	0.0709776
				142	0.0750708
				143	0.0761113
				146	0.078229
				148	0.0793181
				149	0.0800579
				153	0.0830713
				157	0.087383
				159	0.0890125
				162	0.0919388
				163	0.0928115
				165	0.095515
				166	0.0964518
				174	0.10077
				180	0.109

## Sheet: Fig. 4a
dataset	marker	endpoint	which	10^x	x	y	curve	ci_lo	ci_up
Pooled	Day29pseudoneutid50	Severe	cve	2.44875	0.388944	0.630638	CVE, nonparametric	0.399624	0.77291
Pooled	Day29pseudoneutid50	Severe	cve	2.5961	0.414322	0.630638	CVE, nonparametric	0.470924	0.77291
Pooled	Day29pseudoneutid50	Severe	cve	2.75233	0.4397	0.630638	CVE, nonparametric	0.471203	0.77291
Pooled	Day29pseudoneutid50	Severe	cve	2.91795	0.465078	0.630638	CVE, nonparametric	0.471496	0.77291
Pooled	Day29pseudoneutid50	Severe	cve	3.09354	0.490455	0.630638	CVE, nonparametric	0.471804	0.77291
Pooled	Day29pseudoneutid50	Severe	cve	3.27969	0.515833	0.630638	CVE, nonparametric	0.472127	0.77291
Pooled	Day29pseudoneutid50	Severe	cve	3.47705	0.541211	0.630638	CVE, nonparametric	0.472127	0.77291
Pooled	Day29pseudoneutid50	Severe	cve	3.68628	0.566588	0.630638	CVE, nonparametric	0.472127	0.789706
Pooled	Day29pseudoneutid50	Severe	cve	3.9081	0.591966	0.630638	CVE, nonparametric	0.472127	0.814361
Pooled	Day29pseudoneutid50	Severe	cve	4.14327	0.617344	0.630638	CVE, nonparametric	0.472127	0.818982
Pooled	Day29pseudoneutid50	Severe	cve	4.3926	0.642721	0.630638	CVE, nonparametric	0.472127	0.822069
Pooled	Day29pseudoneutid50	Severe	cve	4.65692	0.668099	0.630638	CVE, nonparametric	0.472127	0.824025
Pooled	Day29pseudoneutid50	Severe	cve	4.93715	0.693477	0.656386	CVE, nonparametric	0.472127	0.845375
Pooled	Day29pseudoneutid50	Severe	cve	5.23425	0.718854	0.851633	CVE, nonparametric	0.472127	0.953349
Pooled	Day29pseudoneutid50	Severe	cve	5.54922	0.744232	0.851633	CVE, nonparametric	0.472127	0.953349
Pooled	Day29pseudoneutid50	Severe	cve	5.88315	0.76961	0.851633	CVE, nonparametric	0.472127	0.953349
Pooled	Day29pseudoneutid50	Severe	cve	6.23717	0.794987	0.851633	CVE, nonparametric	0.472127	0.953349
Pooled	Day29pseudoneutid50	Severe	cve	6.61249	0.820365	0.851633	CVE, nonparametric	0.472127	0.953349
Pooled	Day29pseudoneutid50	Severe	cve	7.0104	0.845743	0.851633	CVE, nonparametric	0.483404	0.953349
Pooled	Day29pseudoneutid50	Severe	cve	7.43225	0.871121	0.851633	CVE, nonparametric	0.517467	0.953349
Pooled	Day29pseudoneutid50	Severe	cve	7.87949	0.896498	0.851633	CVE, nonparametric	0.532799	0.953349
Pooled	Day29pseudoneutid50	Severe	cve	8.35364	0.921876	0.851633	CVE, nonparametric	0.532799	0.954888
Pooled	Day29pseudoneutid50	Severe	cve	8.85633	0.947254	0.851633	CVE, nonparametric	0.532799	0.954888
Pooled	Day29pseudoneutid50	Severe	cve	9.38926	0.972631	0.851633	CVE, nonparametric	0.532799	0.954888
Pooled	Day29pseudoneutid50	Severe	cve	9.95426	0.998009	0.851633	CVE, nonparametric	0.532799	0.954888
Pooled	Day29pseudoneutid50	Severe	cve	10.5533	1.02339	0.862282	CVE, nonparametric	0.532799	0.958647
Pooled	Day29pseudoneutid50	Severe	cve	11.1883	1.04876	0.862282	CVE, nonparametric	0.546653	0.958647
Pooled	Day29pseudoneutid50	Severe	cve	11.8616	1.07414	0.95141	CVE, nonparametric	0.546653	0.968974
Pooled	Day29pseudoneutid50	Severe	cve	12.5753	1.09952	0.95141	CVE, nonparametric	0.546653	0.968974
Pooled	Day29pseudoneutid50	Severe	cve	13.3321	1.1249	0.95141	CVE, nonparametric	0.546653	0.968974
Pooled	Day29pseudoneutid50	Severe	cve	14.1343	1.15028	0.95141	CVE, nonparametric	0.546653	0.968974
Pooled	Day29pseudoneutid50	Severe	cve	14.9849	1.17565	0.95141	CVE, nonparametric	0.546653	0.968974
Pooled	Day29pseudoneutid50	Severe	cve	15.8866	1.20103	0.95141	CVE, nonparametric	0.553265	0.968974
Pooled	Day29pseudoneutid50	Severe	cve	16.8426	1.22641	0.95141	CVE, nonparametric	0.584777	0.968974
Pooled	Day29pseudoneutid50	Severe	cve	17.8561	1.25179	0.95141	CVE, nonparametric	0.615006	0.968974
Pooled	Day29pseudoneutid50	Severe	cve	18.9306	1.27716	0.95141	CVE, nonparametric	0.615006	0.968974
Pooled	Day29pseudoneutid50	Severe	cve	20.0697	1.30254	0.95141	CVE, nonparametric	0.672331	0.968974
Pooled	Day29pseudoneutid50	Severe	cve	21.2774	1.32792	0.95141	CVE, nonparametric	0.696366	0.968974
Pooled	Day29pseudoneutid50	Severe	cve	22.5578	1.3533	0.95141	CVE, nonparametric	0.713082	0.968974
Pooled	Day29pseudoneutid50	Severe	cve	23.9152	1.37867	0.95141	CVE, nonparametric	0.735395	0.968974
Pooled	Day29pseudoneutid50	Severe	cve	25.3543	1.40405	0.95141	CVE, nonparametric	0.759835	0.968974
Pooled	Day29pseudoneutid50	Severe	cve	26.88	1.42943	0.95141	CVE, nonparametric	0.777619	0.968974
Pooled	Day29pseudoneutid50	Severe	cve	28.4975	1.45481	0.95141	CVE, nonparametric	0.793566	0.968974
Pooled	Day29pseudoneutid50	Severe	cve	30.2124	1.48019	0.95141	CVE, nonparametric	0.810696	0.968974

## Sheet: Fig. 4b
dataset	marker	endpoint	which	10^x	x	y	curve	ci_lo	ci_up
Pooled	Day29pseudoneutid50	Moderate	cve	2.44875	0.388944	0.325059	CVE, nonparametric	0.117626	0.483784
Pooled	Day29pseudoneutid50	Moderate	cve	2.5961	0.414322	0.325059	CVE, nonparametric	0.190611	0.483784
Pooled	Day29pseudoneutid50	Moderate	cve	2.75233	0.4397	0.325059	CVE, nonparametric	0.190611	0.483784
Pooled	Day29pseudoneutid50	Moderate	cve	2.91795	0.465078	0.325059	CVE, nonparametric	0.190611	0.483784
Pooled	Day29pseudoneutid50	Moderate	cve	3.09354	0.490455	0.325059	CVE, nonparametric	0.190611	0.483784
Pooled	Day29pseudoneutid50	Moderate	cve	3.27969	0.515833	0.325059	CVE, nonparametric	0.190611	0.483784
Pooled	Day29pseudoneutid50	Moderate	cve	3.47705	0.541211	0.325059	CVE, nonparametric	0.190611	0.483784
Pooled	Day29pseudoneutid50	Moderate	cve	3.68628	0.566588	0.325059	CVE, nonparametric	0.190611	0.483784
Pooled	Day29pseudoneutid50	Moderate	cve	3.9081	0.591966	0.325059	CVE, nonparametric	0.190611	0.531954
Pooled	Day29pseudoneutid50	Moderate	cve	4.14327	0.617344	0.325059	CVE, nonparametric	0.190611	0.564313
Pooled	Day29pseudoneutid50	Moderate	cve	4.3926	0.642721	0.325059	CVE, nonparametric	0.190611	0.571879
Pooled	Day29pseudoneutid50	Moderate	cve	4.65692	0.668099	0.325059	CVE, nonparametric	0.190611	0.575169
Pooled	Day29pseudoneutid50	Moderate	cve	4.93715	0.693477	0.339006	CVE, nonparametric	0.190611	0.590535
Pooled	Day29pseudoneutid50	Moderate	cve	5.23425	0.718854	0.339006	CVE, nonparametric	0.190611	0.592943
Pooled	Day29pseudoneutid50	Moderate	cve	5.54922	0.744232	0.339006	CVE, nonparametric	0.190611	0.594979
Pooled	Day29pseudoneutid50	Moderate	cve	5.88315	0.76961	0.607253	CVE, nonparametric	0.190611	0.741467
Pooled	Day29pseudoneutid50	Moderate	cve	6.23717	0.794987	0.607253	CVE, nonparametric	0.190611	0.741467
Pooled	Day29pseudoneutid50	Moderate	cve	6.61249	0.820365	0.607253	CVE, nonparametric	0.190611	0.741467
Pooled	Day29pseudoneutid50	Moderate	cve	7.0104	0.845743	0.607253	CVE, nonparametric	0.190611	0.741467
Pooled	Day29pseudoneutid50	Moderate	cve	7.43225	0.871121	0.607253	CVE, nonparametric	0.283216	0.741467
Pooled	Day29pseudoneutid50	Moderate	cve	7.87949	0.896498	0.607253	CVE, nonparametric	0.312628	0.741467
Pooled	Day29pseudoneutid50	Moderate	cve	8.35364	0.921876	0.607253	CVE, nonparametric	0.324151	0.741467
Pooled	Day29pseudoneutid50	Moderate	cve	8.85633	0.947254	0.607253	CVE, nonparametric	0.335245	0.741467
Pooled	Day29pseudoneutid50	Moderate	cve	9.38926	0.972631	0.607253	CVE, nonparametric	0.345846	0.741467
Pooled	Day29pseudoneutid50	Moderate	cve	9.95426	0.998009	0.607253	CVE, nonparametric	0.355879	0.741467
Pooled	Day29pseudoneutid50	Moderate	cve	10.5533	1.02339	0.607253	CVE, nonparametric	0.365256	0.741467
Pooled	Day29pseudoneutid50	Moderate	cve	11.1883	1.04876	0.607253	CVE, nonparametric	0.373878	0.741467
Pooled	Day29pseudoneutid50	Moderate	cve	11.8616	1.07414	0.607253	CVE, nonparametric	0.381635	0.741467
Pooled	Day29pseudoneutid50	Moderate	cve	12.5753	1.09952	0.607253	CVE, nonparametric	0.388408	0.741467
Pooled	Day29pseudoneutid50	Moderate	cve	13.3321	1.1249	0.607253	CVE, nonparametric	0.394074	0.741467
Pooled	Day29pseudoneutid50	Moderate	cve	14.1343	1.15028	0.607253	CVE, nonparametric	0.398513	0.741467
Pooled	Day29pseudoneutid50	Moderate	cve	14.9849	1.17565	0.607253	CVE, nonparametric	0.401627	0.741467
Pooled	Day29pseudoneutid50	Moderate	cve	15.8866	1.20103	0.607253	CVE, nonparametric	0.403343	0.741467
Pooled	Day29pseudoneutid50	Moderate	cve	16.8426	1.22641	0.607253	CVE, nonparametric	0.403632	0.741467
Pooled	Day29pseudoneutid50	Moderate	cve	17.8561	1.25179	0.607253	CVE, nonparametric	0.403632	0.741954
Pooled	Day29pseudoneutid50	Moderate	cve	18.9306	1.27716	0.607253	CVE, nonparametric	0.403632	0.743022
Pooled	Day29pseudoneutid50	Moderate	cve	20.0697	1.30254	0.607253	CVE, nonparametric	0.403632	0.744614
Pooled	Day29pseudoneutid50	Moderate	cve	21.2774	1.32792	0.607253	CVE, nonparametric	0.403632	0.74666
Pooled	Day29pseudoneutid50	Moderate	cve	22.5578	1.3533	0.607253	CVE, nonparametric	0.403632	0.749081
Pooled	Day29pseudoneutid50	Moderate	cve	23.9152	1.37867	0.607253	CVE, nonparametric	0.403632	0.751798
Pooled	Day29pseudoneutid50	Moderate	cve	25.3543	1.40405	0.607253	CVE, nonparametric	0.403632	0.754737
Pooled	Day29pseudoneutid50	Moderate	cve	26.88	1.42943	0.607253	CVE, nonparametric	0.403632	0.757833
Pooled	Day29pseudoneutid50	Moderate	cve	28.4975	1.45481	0.607253	CVE, nonparametric	0.403632	0.761028
Pooled	Day29pseudoneutid50	Moderate	cve	30.2124	1.48019	0.607253	CVE, nonparametric	0.403632	0.764274

## Sheet: Fig. 4c
dataset	marker	endpoint	which	10^x	x	y	curve	ci_lo	ci_up
Pooled	Day29bindSpike	Severe	cve	5.42119	0.734094	0.653941	CVE, nonparametric	0.255757	0.839375
Pooled	Day29bindSpike	Severe	cve	5.63017	0.750521	0.653941	CVE, nonparametric	0.355443	0.839375
Pooled	Day29bindSpike	Severe	cve	5.8472	0.766948	0.653941	CVE, nonparametric	0.367329	0.839375
Pooled	Day29bindSpike	Severe	cve	6.07261	0.783375	0.653941	CVE, nonparametric	0.378363	0.839375
Pooled	Day29bindSpike	Severe	cve	6.3067	0.799802	0.653941	CVE, nonparametric	0.388616	0.839375
Pooled	Day29bindSpike	Severe	cve	6.54982	0.816229	0.653941	CVE, nonparametric	0.398151	0.839375
Pooled	Day29bindSpike	Severe	cve	6.8023	0.832656	0.653941	CVE, nonparametric	0.410917	0.839375
Pooled	Day29bindSpike	Severe	cve	7.06453	0.849083	0.653941	CVE, nonparametric	0.417128	0.839375
Pooled	Day29bindSpike	Severe	cve	7.33685	0.86551	0.653941	CVE, nonparametric	0.417884	0.839375
Pooled	Day29bindSpike	Severe	cve	7.61968	0.881937	0.653941	CVE, nonparametric	0.417884	0.839375
Pooled	Day29bindSpike	Severe	cve	7.91341	0.898364	0.653941	CVE, nonparametric	0.417884	0.839375
Pooled	Day29bindSpike	Severe	cve	8.21847	0.914791	0.653941	CVE, nonparametric	0.417884	0.839375
Pooled	Day29bindSpike	Severe	cve	8.53528	0.931218	0.653941	CVE, nonparametric	0.417884	0.839375
Pooled	Day29bindSpike	Severe	cve	8.8643	0.947645	0.653941	CVE, nonparametric	0.417884	0.839375
Pooled	Day29bindSpike	Severe	cve	9.20601	0.964072	0.653941	CVE, nonparametric	0.417884	0.839375
Pooled	Day29bindSpike	Severe	cve	9.5609	0.980499	0.653941	CVE, nonparametric	0.417884	0.839375
Pooled	Day29bindSpike	Severe	cve	9.92946	0.996926	0.653941	CVE, nonparametric	0.417884	0.839375
Pooled	Day29bindSpike	Severe	cve	10.3122	1.01335	0.653941	CVE, nonparametric	0.417884	0.839375
Pooled	Day29bindSpike	Severe	cve	10.7098	1.02978	0.653941	CVE, nonparametric	0.417884	0.839375
Pooled	Day29bindSpike	Severe	cve	11.1226	1.04621	0.698351	CVE, nonparametric	0.417884	0.84605
Pooled	Day29bindSpike	Severe	cve	11.5514	1.06263	0.698351	CVE, nonparametric	0.417884	0.84605
Pooled	Day29bindSpike	Severe	cve	11.9967	1.07906	0.698351	CVE, nonparametric	0.417884	0.84605
Pooled	Day29bindSpike	Severe	cve	12.4591	1.09549	0.698351	CVE, nonparametric	0.417884	0.84605
Pooled	Day29bindSpike	Severe	cve	12.9394	1.11191	0.698351	CVE, nonparametric	0.417884	0.84605
Pooled	Day29bindSpike	Severe	cve	13.4382	1.12834	0.698351	CVE, nonparametric	0.417884	0.84605
Pooled	Day29bindSpike	Severe	cve	13.9562	1.14477	0.698351	CVE, nonparametric	0.417884	0.84605
Pooled	Day29bindSpike	Severe	cve	14.4942	1.1612	0.698351	CVE, nonparametric	0.417884	0.84605
Pooled	Day29bindSpike	Severe	cve	15.053	1.17762	0.698351	CVE, nonparametric	0.417884	0.84605
Pooled	Day29bindSpike	Severe	cve	15.6332	1.19405	0.698351	CVE, nonparametric	0.417884	0.84605
Pooled	Day29bindSpike	Severe	cve	16.2359	1.21048	0.772321	CVE, nonparametric	0.477147	0.87379
Pooled	Day29bindSpike	Severe	cve	16.8618	1.2269	0.772321	CVE, nonparametric	0.493867	0.87379
Pooled	Day29bindSpike	Severe	cve	17.5118	1.24333	0.772321	CVE, nonparametric	0.509	0.87379
Pooled	Day29bindSpike	Severe	cve	18.1868	1.25976	0.772321	CVE, nonparametric	0.521834	0.87379
Pooled	Day29bindSpike	Severe	cve	18.8879	1.27618	0.772321	CVE, nonparametric	0.531663	0.87379
Pooled	Day29bindSpike	Severe	cve	19.616	1.29261	0.772321	CVE, nonparametric	0.537951	0.87379
Pooled	Day29bindSpike	Severe	cve	20.3722	1.30904	0.772321	CVE, nonparametric	0.540255	0.87379
Pooled	Day29bindSpike	Severe	cve	21.1575	1.32546	0.772321	CVE, nonparametric	0.540255	0.87379
Pooled	Day29bindSpike	Severe	cve	21.9731	1.34189	0.772321	CVE, nonparametric	0.540255	0.87379
Pooled	Day29bindSpike	Severe	cve	22.8201	1.35832	0.772321	CVE, nonparametric	0.540255	0.87379
Pooled	Day29bindSpike	Severe	cve	23.6998	1.37475	0.772321	CVE, nonparametric	0.541004	0.87379
Pooled	Day29bindSpike	Severe	cve	24.6134	1.39117	0.782892	CVE, nonparametric	0.559005	0.87379
Pooled	Day29bindSpike	Severe	cve	25.5623	1.4076	0.782892	CVE, nonparametric	0.569111	0.87379
Pooled	Day29bindSpike	Severe	cve	26.5477	1.42403	0.782892	CVE, nonparametric	0.579488	0.87379
Pooled	Day29bindSpike	Severe	cve	27.571	1.44045	0.782892	CVE, nonparametric	0.590469	0.87379
Pooled	Day29bindSpike	Severe	cve	28.6339	1.45688	0.820366	CVE, nonparametric	0.633569	0.87379
Pooled	Day29bindSpike	Severe	cve	29.7377	1.47331	0.820366	CVE, nonparametric	0.650007	0.87379
Pooled	Day29bindSpike	Severe	cve	30.884	1.48973	0.820366	CVE, nonparametric	0.674298	0.87379
Pooled	Day29bindSpike	Severe	cve	32.0746	1.50616	0.820366	CVE, nonparametric	0.703499	0.87379
Pooled	Day29bindSpike	Severe	cve	33.311	1.52259	0.820366	CVE, nonparametric	0.730144	0.87379
Pooled	Day29bindSpike	Severe	cve	34.5951	1.53901	0.820366	CVE, nonparametric	0.736998	0.87379
Pooled	Day29bindSpike	Severe	cve	35.9287	1.55544	0.820366	CVE, nonparametric	0.73886	0.87379
Pooled	Day29bindSpike	Severe	cve	37.3137	1.57187	0.820366	CVE, nonparametric	0.740466	0.87379
Pooled	Day29bindSpike	Severe	cve	38.7522	1.5883	0.820366	CVE, nonparametric	0.741812	0.87379
Pooled	Day29bindSpike	Severe	cve	40.246	1.60472	0.820366	CVE, nonparametric	0.742891	0.87379
Pooled	Day29bindSpike	Severe	cve	41.7974	1.62115	0.820366	CVE, nonparametric	0.743701	0.87379
Pooled	Day29bindSpike	Severe	cve	43.4087	1.63758	0.820366	CVE, nonparametric	0.744239	0.87379
Pooled	Day29bindSpike	Severe	cve	45.082	1.654	0.820366	CVE, nonparametric	0.744506	0.87379
Pooled	Day29bindSpike	Severe	cve	46.8199	1.67043	0.820366	CVE, nonparametric	0.744506	0.87379
Pooled	Day29bindSpike	Severe	cve	48.6248	1.68686	0.820366	CVE, nonparametric	0.744506	0.873919
Pooled	Day29bindSpike	Severe	cve	50.4992	1.70328	0.820366	CVE, nonparametric	0.744506	0.874172
Pooled	Day29bindSpike	Severe	cve	52.4459	1.71971	0.820366	CVE, nonparametric	0.744506	0.874542
Pooled	Day29bindSpike	Severe	cve	54.4676	1.73614	0.820366	CVE, nonparametric	0.744506	0.875022
Pooled	Day29bindSpike	Severe	cve	56.5673	1.75257	0.820366	CVE, nonparametric	0.744506	0.875602
Pooled	Day29bindSpike	Severe	cve	58.7479	1.76899	0.820366	CVE, nonparametric	0.744506	0.876274
Pooled	Day29bindSpike	Severe	cve	61.0126	1.78542	0.820366	CVE, nonparametric	0.744506	0.877031
Pooled	Day29bindSpike	Severe	cve	63.3645	1.80185	0.820366	CVE, nonparametric	0.744506	0.877864
Pooled	Day29bindSpike	Severe	cve	65.8072	1.81827	0.820366	CVE, nonparametric	0.744506	0.878766
Pooled	Day29bindSpike	Severe	cve	68.344	1.8347	0.820366	CVE, nonparametric	0.744506	0.879732
Pooled	Day29bindSpike	Severe	cve	70.9785	1.85113	0.820366	CVE, nonparametric	0.744506	0.880755
Pooled	Day29bindSpike	Severe	cve	73.7147	1.86755	0.820366	CVE, nonparametric	0.744506	0.881831
Pooled	Day29bindSpike	Severe	cve	76.5563	1.88398	0.820366	CVE, nonparametric	0.744506	0.882956
Pooled	Day29bindSpike	Severe	cve	79.5075	1.90041	0.820366	CVE, nonparametric	0.744506	0.884126
Pooled	Day29bindSpike	Severe	cve	82.5724	1.91683	0.820366	CVE, nonparametric	0.744506	0.885338
Pooled	Day29bindSpike	Severe	cve	85.7555	1.93326	0.820366	CVE, nonparametric	0.744506	0.886591
Pooled	Day29bindSpike	Severe	cve	89.0612	1.94969	0.820366	CVE, nonparametric	0.744506	0.887883
Pooled	Day29bindSpike	Severe	cve	92.4945	1.96612	0.820366	CVE, nonparametric	0.744506	0.889211
Pooled	Day29bindSpike	Severe	cve	96.06	1.98254	0.820366	CVE, nonparametric	0.744506	0.890575
Pooled	Day29bindSpike	Severe	cve	99.763	1.99897	0.820366	CVE, nonparametric	0.744506	0.891972
Pooled	Day29bindSpike	Severe	cve	103.609	2.0154	0.820366	CVE, nonparametric	0.744506	0.893403
Pooled	Day29bindSpike	Severe	cve	107.603	2.03182	0.820366	CVE, nonparametric	0.744506	0.894866
Pooled	Day29bindSpike	Severe	cve	111.751	2.04825	0.820366	CVE, nonparametric	0.744506	0.89636
Pooled	Day29bindSpike	Severe	cve	116.059	2.06468	0.820366	CVE, nonparametric	0.744506	0.897887
Pooled	Day29bindSpike	Severe	cve	120.533	2.0811	0.820366	CVE, nonparametric	0.744506	0.905949
Pooled	Day29bindSpike	Severe	cve	125.179	2.09753	0.820366	CVE, nonparametric	0.744506	0.924793

[truncated: 5 more sheets: Fig. 4d, Fig. 5a, Fig. 5b, Fig. 5c, Fig. 5d]
